# Supplementary material for: Identification of Genes Related to White and Black Plumage Formation by RNA-Seq from White and Black Feather Bulbs in Ducks
Source: PLoS One. 2012 May 15;7(5):e36592. doi: 10.1371/journal.pone.0036592 (PMC3352928; doi:10.1371/journal.pone.0036592)
Supplement: Table S1 — The information of genes that expressed in duck feather bulbs that have different reads. (XLS) [file pone.0036592.s001.xls]

## Sheet: Supplementary Table 1
Supplementary Table S1: The information of genes that expressed on duck hair bulb have different reads
Gene	RawIntensity-B	RawIntensity-W	TPM-B	TPM-W	log2 Ratio(W-1/B-1)	P-Value	FDR
gi|109971707|gb|DR765240.1|DR765240	0	10	0.01	2.05	7.67948	0.000954738	0.00816185
gi|109970991|gb|DR764851.1|DR764851	0	8	0.01	1.64	7.35755	0.00383468	0.0253595
gi|109973940|gb|DR766418.1|DR766418	0	7	0.01	1.44	7.16993	0.00768512	0.0456548
gi|109969803|gb|DR764208.1|DR764208	0	6	0.01	1.23	6.94251	0.0154019	0.0805725
gi|109969154|gb|DR763859.1|DR763859	0	6	0.01	1.23	6.94251	0.0154019	0.0799757
gi|109969584|gb|DR764092.1|DR764092	0	5	0.01	1.03	6.6865	0.0308672	0.138705
gi|109970751|gb|DR764724.1|DR764724	0	5	0.01	1.03	6.6865	0.0308672	0.137821
gi|109973738|gb|DR766324.1|DR766324	0	5	0.01	1.03	6.6865	0.0308672	0.136949
gi|109969851|gb|DR764234.1|DR764234	0	5	0.01	1.03	6.6865	0.0308672	0.136087
gi|109971264|gb|DR764999.1|DR764999	0	4	0.01	0.82	6.35755	0.0618612	0.234404
gi|109973578|gb|DR766236.1|DR766236	0	4	0.01	0.82	6.35755	0.0618612	0.233144
gi|109969799|gb|DR764205.1|DR764205	0	4	0.01	0.82	6.35755	0.0618612	0.231897
gi|109970224|gb|DR764435.1|DR764435	0	4	0.01	0.82	6.35755	0.0618612	0.230663
gi|109970148|gb|DR764396.1|DR764396	0	3	0.01	0.62	5.9542	0.123977	0.400496
gi|109970679|gb|DR764680.1|DR764680	0	3	0.01	0.62	5.9542	0.123977	0.398659
gi|109969935|gb|DR764280.1|DR764280	0	3	0.01	0.62	5.9542	0.123977	0.396839
gi|109973068|gb|DR765997.1|DR765997	0	3	0.01	0.62	5.9542	0.123977	0.395035
gi|109971288|gb|DR765013.1|DR765013	0	3	0.01	0.62	5.9542	0.123977	0.393248
gi|109973326|gb|DR766138.1|DR766138	0	3	0.01	0.62	5.9542	0.123977	0.391476
gi|109969642|gb|DR764125.1|DR764125	0	3	0.01	0.62	5.9542	0.123977	0.389721
gi|109969737|gb|DR764170.1|DR764170	0	3	0.01	0.62	5.9542	0.123977	0.387981
gi|109972538|gb|DR765706.1|DR765706	0	3	0.01	0.62	5.9542	0.123977	0.386257
gi|109969393|gb|DR763988.1|DR763988	0	3	0.01	0.62	5.9542	0.123977	0.384548
gi|109970800|gb|DR764751.1|DR764751	0	3	0.01	0.62	5.9542	0.123977	0.382853
gi|109970621|gb|DR764650.1|DR764650	0	2	0.01	0.41	5.35755	0.248464	0.624277
gi|109972814|gb|DR765855.1|DR765855	0	2	0.01	0.41	5.35755	0.248464	0.622047
gi|109972411|gb|DR765639.1|DR765639	0	2	0.01	0.41	5.35755	0.248464	0.619834
gi|109970693|gb|DR764687.1|DR764687	0	2	0.01	0.41	5.35755	0.248464	0.617636
gi|109973768|gb|DR766341.1|DR766341	0	2	0.01	0.41	5.35755	0.248464	0.615453
gi|61247317|gb|BP998403.1|BP998403	0	2	0.01	0.41	5.35755	0.248464	0.613286
gi|109972337|gb|DR765598.1|DR765598	0	2	0.01	0.41	5.35755	0.248464	0.611134
gi|109970212|gb|DR764429.1|DR764429	0	2	0.01	0.41	5.35755	0.248464	0.608997
gi|109970242|gb|DR764444.1|DR764444	0	2	0.01	0.41	5.35755	0.248464	0.606875
gi|109973222|gb|DR766081.1|DR766081	0	2	0.01	0.41	5.35755	0.248464	0.604768
gi|109972015|gb|DR765418.1|DR765418	0	2	0.01	0.41	5.35755	0.248464	0.602676
gi|109969539|gb|DR764067.1|DR764067	0	2	0.01	0.41	5.35755	0.248464	0.600597
gi|109971142|gb|DR764933.1|DR764933	0	2	0.01	0.41	5.35755	0.248464	0.598534
gi|109973428|gb|DR766177.1|DR766177	0	2	0.01	0.41	5.35755	0.248464	0.596484
gi|109971603|gb|DR765185.1|DR765185	0	2	0.01	0.41	5.35755	0.248464	0.594448
gi|109972603|gb|DR765741.1|DR765741	0	2	0.01	0.41	5.35755	0.248464	0.592426
gi|109969937|gb|DR764281.1|DR764281	0	2	0.01	0.41	5.35755	0.248464	0.590418
gi|109969564|gb|DR764081.1|DR764081	0	2	0.01	0.41	5.35755	0.248464	0.588423
gi|109972495|gb|DR765684.1|DR765684	0	2	0.01	0.41	5.35755	0.248464	0.586442
gi|109972833|gb|DR765866.1|DR765866	0	2	0.01	0.41	5.35755	0.248464	0.584474
gi|109970704|gb|DR764694.1|DR764694	0	2	0.01	0.41	5.35755	0.248464	0.582519
gi|109972424|gb|DR765645.1|DR765645	0	2	0.01	0.41	5.35755	0.248464	0.580578
gi|109971165|gb|DR764946.1|DR764946	0	2	0.01	0.41	5.35755	0.248464	0.578649
gi|109970903|gb|DR764804.1|DR764804	0	1	0.01	0.21	4.39232	0.49795	0.890467
gi|109971850|gb|DR765320.1|DR765320	0	1	0.01	0.21	4.39232	0.49795	0.888201
gi|109969941|gb|DR764283.1|DR764283	0	1	0.01	0.21	4.39232	0.49795	0.885947
gi|109971029|gb|DR764874.1|DR764874	0	1	0.01	0.21	4.39232	0.49795	0.883704
gi|109969424|gb|DR764004.1|DR764004	0	1	0.01	0.21	4.39232	0.49795	0.881472
gi|109973374|gb|DR766164.1|DR766164	0	1	0.01	0.21	4.39232	0.49795	0.879252
gi|109969835|gb|DR764226.1|DR764226	0	1	0.01	0.21	4.39232	0.49795	0.877043
gi|109971755|gb|DR765265.1|DR765265	0	1	0.01	0.21	4.39232	0.49795	0.874844
gi|109969275|gb|DR763926.1|DR763926	0	1	0.01	0.21	4.39232	0.49795	0.872657
gi|109973238|gb|DR766090.1|DR766090	0	1	0.01	0.21	4.39232	0.49795	0.870481
gi|109969395|gb|DR763989.1|DR763989	0	1	0.01	0.21	4.39232	0.49795	0.868316
gi|109970312|gb|DR764482.1|DR764482	0	1	0.01	0.21	4.39232	0.49795	0.866161
gi|109969067|gb|DR763813.1|DR763813	0	1	0.01	0.21	4.39232	0.49795	0.864017
gi|61247353|gb|BP998437.1|BP998437	0	1	0.01	0.21	4.39232	0.49795	0.861884
gi|109970965|gb|DR764838.1|DR764838	0	1	0.01	0.21	4.39232	0.49795	0.859761
gi|109969426|gb|DR764005.1|DR764005	0	1	0.01	0.21	4.39232	0.49795	0.857649
gi|109971544|gb|DR765153.1|DR765153	0	1	0.01	0.21	4.39232	0.49795	0.855546
gi|61247323|gb|BP998409.1|BP998409	0	1	0.01	0.21	4.39232	0.49795	0.853455
gi|109972394|gb|DR765630.1|DR765630	0	1	0.01	0.21	4.39232	0.49795	0.851373
gi|109972061|gb|DR765443.1|DR765443	0	1	0.01	0.21	4.39232	0.49795	0.849302
gi|61247331|gb|BP998417.1|BP998417	0	1	0.01	0.21	4.39232	0.49795	0.84724
gi|109969349|gb|DR763967.1|DR763967	0	1	0.01	0.21	4.39232	0.49795	0.845189
gi|109972997|gb|DR765958.1|DR765958	0	1	0.01	0.21	4.39232	0.49795	0.843147
gi|109972650|gb|DR765767.1|DR765767	0	1	0.01	0.21	4.39232	0.49795	0.841116
gi|109969696|gb|DR764148.1|DR764148	0	1	0.01	0.21	4.39232	0.49795	0.839094
gi|109969843|gb|DR764230.1|DR764230	0	1	0.01	0.21	4.39232	0.49795	0.837081
gi|109972819|gb|DR765859.1|DR765859	0	1	0.01	0.21	4.39232	0.49795	0.835079
gi|109973171|gb|DR766054.1|DR766054	0	1	0.01	0.21	4.39232	0.49795	0.833086
gi|109970390|gb|DR764523.1|DR764523	0	1	0.01	0.21	4.39232	0.49795	0.831102
gi|109969398|gb|DR763991.1|DR763991	0	1	0.01	0.21	4.39232	0.49795	0.829128
gi|109969630|gb|DR764118.1|DR764118	0	1	0.01	0.21	4.39232	0.49795	0.827163
gi|109969318|gb|DR763950.1|DR763950	0	1	0.01	0.21	4.39232	0.49795	0.825208
gi|109972161|gb|DR765505.1|DR765505	0	1	0.01	0.21	4.39232	0.49795	0.823262
gi|109973820|gb|DR766353.1|DR766353	0	1	0.01	0.21	4.39232	0.49795	0.821325
gi|109969074|gb|DR763817.1|DR763817	0	1	0.01	0.21	4.39232	0.49795	0.819397
gi|61247315|gb|BP998401.1|BP998401	0	1	0.01	0.21	4.39232	0.49795	0.817478
gi|109969198|gb|DR763881.1|DR763881	0	1	0.01	0.21	4.39232	0.49795	0.815568
gi|109972613|gb|DR765746.1|DR765746	0	1	0.01	0.21	4.39232	0.49795	0.813667
gi|109972564|gb|DR765721.1|DR765721	0	1	0.01	0.21	4.39232	0.49795	0.811774
gi|109973022|gb|DR765972.1|DR765972	0	1	0.01	0.21	4.39232	0.49795	0.809891
gi|109971355|gb|DR765048.1|DR765048	0	1	0.01	0.21	4.39232	0.49795	0.808016
gi|109970489|gb|DR764575.1|DR764575	0	1	0.01	0.21	4.39232	0.49795	0.80615
gi|109969413|gb|DR763998.1|DR763998	0	1	0.01	0.21	4.39232	0.49795	0.804293
gi|109969409|gb|DR763996.1|DR763996	0	1	0.01	0.21	4.39232	0.49795	0.802444
gi|109970092|gb|DR764365.1|DR764365	0	1	0.01	0.21	4.39232	0.49795	0.800603
gi|109973647|gb|DR766273.1|DR766273	0	1	0.01	0.21	4.39232	0.49795	0.798771
gi|109972058|gb|DR765441.1|DR765441	0	1	0.01	0.21	4.39232	0.49795	0.796947
gi|109970113|gb|DR764376.1|DR764376	0	1	0.01	0.21	4.39232	0.49795	0.795132
gi|109973975|gb|DR766436.1|DR766436	0	1	0.01	0.21	4.39232	0.49795	0.793325
gi|109971277|gb|DR765007.1|DR765007	0	1	0.01	0.21	4.39232	0.49795	0.791526
gi|109970645|gb|DR764662.1|DR764662	0	1	0.01	0.21	4.39232	0.49795	0.789735
gi|109970133|gb|DR764388.1|DR764388	0	1	0.01	0.21	4.39232	0.49795	0.787952
gi|109971410|gb|DR765077.1|DR765077	0	1	0.01	0.21	4.39232	0.49795	0.786178
gi|109971000|gb|DR764857.1|DR764857	0	1	0.01	0.21	4.39232	0.49795	0.784411
gi|109973317|gb|DR766133.1|DR766133	0	1	0.01	0.21	4.39232	0.49795	0.782652
gi|109972782|gb|DR765838.1|DR765838	0	1	0.01	0.21	4.39232	0.49795	0.780901
gi|109969064|gb|DR763811.1|DR763811	0	1	0.01	0.21	4.39232	0.49795	0.779158
gi|109970946|gb|DR764827.1|DR764827	0	1	0.01	0.21	4.39232	0.49795	0.777423
gi|109972963|gb|DR765939.1|DR765939	0	1	0.01	0.21	4.39232	0.49795	0.775695
gi|109972895|gb|DR765899.1|DR765899	0	1	0.01	0.21	4.39232	0.49795	0.773975
gi|109972673|gb|DR765779.1|DR765779	0	1	0.01	0.21	4.39232	0.49795	0.772263
gi|109971353|gb|DR765047.1|DR765047	0	1	0.01	0.21	4.39232	0.49795	0.770558
gi|109970920|gb|DR764813.1|DR764813	0	1	0.01	0.21	4.39232	0.49795	0.768861
gi|109973434|gb|DR766180.1|DR766180	0	1	0.01	0.21	4.39232	0.49795	0.767171
gi|109969875|gb|DR764247.1|DR764247	0	1	0.01	0.21	4.39232	0.49795	0.765489
gi|109969311|gb|DR763946.1|DR763946	0	1	0.01	0.21	4.39232	0.49795	0.763814
gi|109970464|gb|DR764561.1|DR764561	0	1	0.01	0.21	4.39232	0.49795	0.762146
gi|109973297|gb|DR766122.1|DR766122	0	1	0.01	0.21	4.39232	0.49795	0.760486
gi|109974115|gb|DR783159.1|DR783159	0	1	0.01	0.21	4.39232	0.49795	0.758833
gi|109969965|gb|DR764296.1|DR764296	0	1	0.01	0.21	4.39232	0.49795	0.757186
gi|109971552|gb|DR765157.1|DR765157	0	1	0.01	0.21	4.39232	0.49795	0.755548
gi|109971181|gb|DR764954.1|DR764954	0	1	0.01	0.21	4.39232	0.49795	0.753916
gi|109971390|gb|DR765067.1|DR765067	0	1	0.01	0.21	4.39232	0.49795	0.752291
gi|61247329|gb|BP998415.1|BP998415	0	1	0.01	0.21	4.39232	0.49795	0.750673
gi|109969241|gb|DR763904.1|DR763904	0	1	0.01	0.21	4.39232	0.49795	0.749062
gi|109970058|gb|DR764347.1|DR764347	1	14	0.2	2.88	3.848	0.0010784	0.00879018
gi|109970244|gb|DR764445.1|DR764445	1	7	0.2	1.44	2.848	0.0390522	0.160091
gi|109970161|gb|DR764403.1|DR764403	1	6	0.2	1.23	2.62059	0.0699736	0.252843
gi|109971631|gb|DR765200.1|DR765200	3	18	0.61	3.7	2.60064	0.000901244	0.00789715
gi|109969586|gb|DR764093.1|DR764093	3	17	0.61	3.49	2.51635	0.00151744	0.0116893
gi|109969225|gb|DR763895.1|DR763895	6	31	1.23	6.37	2.37264	3.94294e-05	0.000412537
gi|109972211|gb|DR765532.1|DR765532	1	5	0.2	1.03	2.36457	0.124197	0.381853
gi|109969758|gb|DR764182.1|DR764182	3	15	0.61	3.08	2.33605	0.00437914	0.0276556
gi|109971394|gb|DR765069.1|DR765069	124	554	25.37	113.82	2.16556	7.10542e-14	2.62153e-12
gi|109972902|gb|DR765904.1|DR765904	16	71	3.27	14.59	2.15762	4.25342e-08	6.62588e-07
gi|109969353|gb|DR763969.1|DR763969	1	4	0.2	0.82	2.03562	0.217344	0.583748
gi|109969744|gb|DR764175.1|DR764175	1	4	0.2	0.82	2.03562	0.217344	0.58152
gi|109972271|gb|DR765563.1|DR765563	1	4	0.2	0.82	2.03562	0.217344	0.579309
gi|109969270|gb|DR763923.1|DR763923	1	4	0.2	0.82	2.03562	0.217344	0.577114
gi|109970028|gb|DR764330.1|DR764330	1	4	0.2	0.82	2.03562	0.217344	0.574936
gi|109972925|gb|DR765917.1|DR765917	1	4	0.2	0.82	2.03562	0.217344	0.572775
gi|109971950|gb|DR765383.1|DR765383	1	4	0.2	0.82	2.03562	0.217344	0.57063
gi|109969969|gb|DR764298.1|DR764298	2	8	0.41	1.64	2	0.0645592	0.236942
gi|109973841|gb|DR766364.1|DR766364	5	19	1.02	3.9	1.9349	0.00397708	0.0258142
gi|109970120|gb|DR764381.1|DR764381	8	29	1.64	5.96	1.86162	0.000455866	0.00415016
gi|109973971|gb|DR766434.1|DR766434	4	14	0.82	2.88	1.81237	0.0188065	0.0921914
gi|109972422|gb|DR765644.1|DR765644	2	7	0.41	1.44	1.81237	0.108055	0.369494
gi|109971902|gb|DR765350.1|DR765350	2	7	0.41	1.44	1.81237	0.108055	0.3677
gi|109969130|gb|DR763847.1|DR763847	5	16	1.02	3.29	1.68952	0.0164952	0.083188
gi|109971805|gb|DR765293.1|DR765293	6	19	1.23	3.9	1.66482	0.00909374	0.0531226
gi|109973351|gb|DR766151.1|DR766151	1	3	0.2	0.62	1.63227	0.372906	0.749017
gi|109970519|gb|DR764591.1|DR764591	1	3	0.2	0.62	1.63227	0.372906	0.746877
gi|109972773|gb|DR765833.1|DR765833	1	3	0.2	0.62	1.63227	0.372906	0.74475
gi|109973756|gb|DR766333.1|DR766333	1	3	0.2	0.62	1.63227	0.372906	0.742634
gi|109969989|gb|DR764308.1|DR764308	1	3	0.2	0.62	1.63227	0.372906	0.74053
gi|109971672|gb|DR765221.1|DR765221	1	3	0.2	0.62	1.63227	0.372906	0.738438
gi|109969560|gb|DR764079.1|DR764079	1	3	0.2	0.62	1.63227	0.372906	0.736358
gi|109969370|gb|DR763976.1|DR763976	2	6	0.41	1.23	1.58496	0.17779	0.490674
gi|109973633|gb|DR766266.1|DR766266	6	17	1.23	3.49	1.50457	0.022086	0.105322
gi|109970358|gb|DR764506.1|DR764506	5	14	1.02	2.88	1.4975	0.0405152	0.163225
gi|109970610|gb|DR764644.1|DR764644	5	14	1.02	2.88	1.4975	0.0405152	0.162292
gi|109970541|gb|DR764604.1|DR764604	5	14	1.02	2.88	1.4975	0.0405152	0.16137
gi|109973653|gb|DR766277.1|DR766277	836	2311	171.05	474.79	1.47287	5.77538e-13	1.84025e-11
gi|109973484|gb|DR766208.1|DR766208	4	11	0.82	2.26	1.46263	0.0755008	0.270031
gi|109973145|gb|DR766040.1|DR766040	11	30	2.25	6.16	1.45301	0.00276668	0.0192024
gi|109969616|gb|DR764110.1|DR764110	11	30	2.25	6.16	1.45301	0.00276668	0.0190141
gi|109971915|gb|DR765357.1|DR765357	3	8	0.61	1.64	1.42681	0.144096	0.422641
gi|109970430|gb|DR764544.1|DR764544	6	16	1.23	3.29	1.41943	0.0338748	0.146582
gi|109973177|gb|DR766057.1|DR766057	6	16	1.23	3.29	1.41943	0.0338748	0.145682
gi|109971371|gb|DR765057.1|DR765057	16	42	3.27	8.63	1.40007	0.000551692	0.00495816
gi|109969773|gb|DR764191.1|DR764191	5	13	1.02	2.67	1.38827	0.0623318	0.231188
gi|61247322|gb|BP998408.1|BP998408	7	18	1.43	3.7	1.37151	0.0282128	0.130113
gi|109970765|gb|DR764731.1|DR764731	42	106	8.59	21.78	1.34227	8.73808e-08	1.30328e-06
gi|109970403|gb|DR764530.1|DR764530	2	5	0.41	1.03	1.32895	0.286492	0.616046
gi|109973506|gb|DR766219.1|DR766219	2	5	0.41	1.03	1.32895	0.286492	0.614162
gi|109970303|gb|DR764477.1|DR764477	11	27	2.25	5.55	1.30256	0.00913146	0.0529021
gi|109971892|gb|DR765345.1|DR765345	79	188	16.16	38.62	1.25692	1.13249e-11	2.33494e-10
gi|109971944|gb|DR765379.1|DR765379	3	7	0.61	1.44	1.23919	0.224002	0.57943
gi|109972900|gb|DR765902.1|DR765902	3	7	0.61	1.44	1.23919	0.224002	0.577299
gi|109972744|gb|DR765817.1|DR765817	3	7	0.61	1.44	1.23919	0.224002	0.575185
gi|109972831|gb|DR765865.1|DR765865	6	14	1.23	2.88	1.22741	0.07679	0.270501
gi|109971465|gb|DR765108.1|DR765108	31	71	6.34	14.59	1.20243	6.04604e-05	0.000623276
gi|109969514|gb|DR764053.1|DR764053	2462	5641	503.74	1158.94	1.20205	0	0
gi|109973234|gb|DR766088.1|DR766088	36	82	7.37	16.85	1.19301	1.77538e-05	0.000197547
gi|109971641|gb|DR765205.1|DR765205	19	43	3.89	8.83	1.18264	0.00211038	0.0152513
gi|109972570|gb|DR765724.1|DR765724	4	9	0.82	1.85	1.17383	0.177116	0.490745
gi|32382868|gb|CB072629.2|CB072629	17	38	3.48	7.81	1.16624	0.00434844	0.0277114
gi|109972965|gb|DR765940.1|DR765940	9	20	1.84	4.11	1.15943	0.041641	0.164917
gi|109972620|gb|DR765750.1|DR765750	9	19	1.84	3.9	1.08377	0.0599154	0.230773
gi|109969694|gb|DR764147.1|DR764147	111	234	22.71	48.08	1.08211	1.78775e-11	3.5806e-10
gi|109973452|gb|DR766191.1|DR766191	15	31	3.07	6.37	1.05305	0.0179338	0.0885322
gi|109972101|gb|DR765467.1|DR765467	1	2	0.2	0.41	1.03562	0.62232	0.810867
gi|109973709|gb|DR766308.1|DR766308	1	2	0.2	0.41	1.03562	0.62232	0.809362
gi|109969483|gb|DR764037.1|DR764037	1	2	0.2	0.41	1.03562	0.62232	0.807864
gi|109970990|gb|DR764850.1|DR764850	1	2	0.2	0.41	1.03562	0.62232	0.80637
gi|109973817|gb|DR766351.1|DR766351	1	2	0.2	0.41	1.03562	0.62232	0.804883
gi|109969459|gb|DR764025.1|DR764025	1	2	0.2	0.41	1.03562	0.62232	0.8034
gi|109970282|gb|DR764466.1|DR764466	1	2	0.2	0.41	1.03562	0.62232	0.801923
gi|109970246|gb|DR764446.1|DR764446	1	2	0.2	0.41	1.03562	0.62232	0.800452
gi|109970182|gb|DR764414.1|DR764414	1	2	0.2	0.41	1.03562	0.62232	0.798986
gi|109973496|gb|DR766214.1|DR766214	1	2	0.2	0.41	1.03562	0.62232	0.797525
gi|109972976|gb|DR765946.1|DR765946	1	2	0.2	0.41	1.03562	0.62232	0.79607
gi|109970453|gb|DR764556.1|DR764556	1	2	0.2	0.41	1.03562	0.62232	0.79462
gi|109973955|gb|DR766426.1|DR766426	1	2	0.2	0.41	1.03562	0.62232	0.793175
gi|109970697|gb|DR764689.1|DR764689	1	2	0.2	0.41	1.03562	0.62232	0.791736
gi|109973195|gb|DR766067.1|DR766067	1	2	0.2	0.41	1.03562	0.62232	0.790301
gi|109970210|gb|DR764428.1|DR764428	1	2	0.2	0.41	1.03562	0.62232	0.788872
gi|109973742|gb|DR766326.1|DR766326	1	2	0.2	0.41	1.03562	0.62232	0.787448
gi|109973424|gb|DR766175.1|DR766175	1	2	0.2	0.41	1.03562	0.62232	0.786029
gi|109969301|gb|DR763941.1|DR763941	1	2	0.2	0.41	1.03562	0.62232	0.784616
gi|109969146|gb|DR763855.1|DR763855	1	2	0.2	0.41	1.03562	0.62232	0.783207
gi|109971607|gb|DR765187.1|DR765187	1	2	0.2	0.41	1.03562	0.62232	0.781803
gi|109970043|gb|DR764338.1|DR764338	1	2	0.2	0.41	1.03562	0.62232	0.780405
gi|109971256|gb|DR764995.1|DR764995	3	6	0.61	1.23	1.01178	0.340466	0.697856
gi|109971738|gb|DR765257.1|DR765257	5	10	1.02	2.05	1.00705	0.207148	0.560659
gi|109973680|gb|DR766292.1|DR766292	53	106	10.84	21.78	1.00664	2.10524e-05	0.000227042
gi|61247340|gb|BP998424.1|BP998424	6	12	1.23	2.47	1.00585	0.16434	0.466406
gi|109973671|gb|DR766287.1|DR766287	2	4	0.41	0.82	1	0.449878	0.832096
gi|109973038|gb|DR765980.1|DR765980	2	4	0.41	0.82	1	0.449878	0.829907
gi|109973835|gb|DR766361.1|DR766361	4	8	0.82	1.64	1	0.26368	0.574036
gi|109970322|gb|DR764487.1|DR764487	2	4	0.41	0.82	1	0.449878	0.827728
gi|109970763|gb|DR764730.1|DR764730	2	4	0.41	0.82	1	0.449878	0.825561
gi|109971948|gb|DR765382.1|DR765382	950	1881	194.38	386.45	0.991402	0	0
gi|109971031|gb|DR764875.1|DR764875	20	39	4.09	8.01	0.969701	0.0129038	0.069581
gi|109972123|gb|DR765486.1|DR765486	384	742	78.57	152.44	0.956191	2.41584e-13	8.46752e-12
gi|109969234|gb|DR763900.1|DR763900	33	63	6.75	12.94	0.938878	0.00201116	0.0146857
gi|109969527|gb|DR764061.1|DR764061	33	62	6.75	12.74	0.916406	0.00269606	0.0188994
gi|109971108|gb|DR764916.1|DR764916	39	73	7.98	15	0.910502	0.0011842	0.0094332
gi|109971534|gb|DR765147.1|DR765147	40	74	8.18	15.2	0.893899	0.00130951	0.0101996
gi|109973232|gb|DR766087.1|DR766087	605	1114	123.79	228.87	0.886634	3.21964e-13	1.07475e-11
gi|109971674|gb|DR765222.1|DR765222	16	29	3.27	5.96	0.866022	0.0523638	0.203928
gi|109971954|gb|DR765385.1|DR765385	5	9	1.02	1.85	0.858956	0.298038	0.629291
gi|109973599|gb|DR766248.1|DR766248	5	9	1.02	1.85	0.858956	0.298038	0.627401
gi|109969517|gb|DR764055.1|DR764055	25	45	5.12	9.25	0.85331	0.0162139	0.0829631
gi|109970077|gb|DR764357.1|DR764357	4310	7660	881.86	1573.74	0.835576	1.10261e-11	2.3422e-10
gi|109973689|gb|DR766297.1|DR766297	4678	8304	957.16	1706.05	0.833828	1.14286e-12	3.20459e-11
gi|109973107|gb|DR766018.1|DR766018	617	1095	126.24	224.97	0.833564	6.13954e-13	1.87123e-11
gi|109970491|gb|DR764576.1|DR764576	35	62	7.16	12.74	0.831334	0.00572734	0.0352181
gi|109971898|gb|DR765348.1|DR765348	4815	8485	985.19	1743.24	0.823297	1.98668e-11	3.76395e-10
gi|109973899|gb|DR766396.1|DR766396	41	72	8.39	14.79	0.817879	0.00326692	0.0220203
gi|109969529|gb|DR764062.1|DR764062	4	7	0.82	1.44	0.812373	0.383784	0.741137
gi|109971359|gb|DR765050.1|DR765050	4	7	0.82	1.44	0.812373	0.383784	0.739101
gi|109971129|gb|DR764926.1|DR764926	12	21	2.46	4.31	0.80903	0.118594	0.392143
gi|109970506|gb|DR764584.1|DR764584	68	117	13.91	24.04	0.789314	0.000272228	0.00261413
gi|109971729|gb|DR765251.1|DR765251	103	177	21.07	36.36	0.787162	7.69352e-06	8.9886e-05
gi|109970708|gb|DR764697.1|DR764697	138	235	28.24	48.28	0.773686	3.71664e-07	5.31707e-06
gi|109971884|gb|DR765341.1|DR765341	2271	3866	464.66	794.27	0.773454	0	0
gi|109972442|gb|DR765655.1|DR765655	3	5	0.61	1.03	0.755763	0.503854	0.680543
gi|109971015|gb|DR764865.1|DR764865	3	5	0.61	1.03	0.755763	0.503854	0.679234
gi|109971965|gb|DR765391.1|DR765391	28	47	5.73	9.66	0.753488	0.0273526	0.126981
gi|109970169|gb|DR764407.1|DR764407	25	42	5.12	8.63	0.753217	0.0369046	0.153078
gi|109971011|gb|DR764862.1|DR764862	15	25	3.07	5.14	0.74353	0.114228	0.383128
gi|109971379|gb|DR765061.1|DR765061	35	57	7.16	11.71	0.70971	0.020899	0.100344
gi|109970483|gb|DR764572.1|DR764572	162	263	33.15	54.03	0.704752	7.11926e-07	9.78549e-06
gi|109970620|gb|DR764649.1|DR764649	8	13	1.64	2.67	0.703144	0.281924	0.608088
gi|109969341|gb|DR763963.1|DR763963	13	21	2.66	4.31	0.696262	0.171617	0.477394
gi|109973469|gb|DR766200.1|DR766200	131	211	26.8	43.35	0.693799	1.20672e-05	0.000138674
gi|109971533|gb|DR765146.1|DR765146	19	30	3.89	6.16	0.66316	0.115522	0.385624
gi|109970318|gb|DR764485.1|DR764485	30	47	6.14	9.66	0.653785	0.051341	0.201062
gi|109972217|gb|DR765535.1|DR765535	9	14	1.84	2.88	0.646363	0.302684	0.635274
gi|109970834|gb|DR764768.1|DR764768	1438	2241	294.23	460.41	0.645975	1.01497e-12	2.96455e-11
gi|109972269|gb|DR765562.1|DR765562	69	107	14.12	21.98	0.638451	0.00381238	0.0254522
gi|109971127|gb|DR764925.1|DR764925	11	17	2.25	3.49	0.633302	0.2602	0.570001
gi|109974021|gb|DR783129.1|DR783129	63	97	12.89	19.93	0.628689	0.00664218	0.0401394
gi|109970530|gb|DR764598.1|DR764598	26	40	5.32	8.22	0.627712	0.083398	0.290856
gi|109973143|gb|DR766039.1|DR766039	9647	14821	1973.85	3044.97	0.625416	0	0
gi|109971782|gb|DR765280.1|DR765280	56	86	11.46	17.67	0.624695	0.011051	0.0614822
gi|109970041|gb|DR764337.1|DR764337	47	72	9.62	14.79	0.620513	0.0208112	0.100611
gi|109972510|gb|DR765692.1|DR765692	17	26	3.48	5.34	0.617752	0.169887	0.474464
gi|109972034|gb|DR765428.1|DR765428	2	3	0.41	0.62	0.596644	0.683768	0.829276
gi|109972261|gb|DR765558.1|DR765558	2	3	0.41	0.62	0.596644	0.683768	0.827843
gi|109972850|gb|DR765875.1|DR765875	2	3	0.41	0.62	0.596644	0.683768	0.826416
gi|109970732|gb|DR764711.1|DR764711	2	3	0.41	0.62	0.596644	0.683768	0.824994
gi|109973630|gb|DR766264.1|DR766264	2	3	0.41	0.62	0.596644	0.683768	0.823576
gi|109973772|gb|DR766343.1|DR766343	2	3	0.41	0.62	0.596644	0.683768	0.822164
gi|109971053|gb|DR764887.1|DR764887	2	3	0.41	0.62	0.596644	0.683768	0.820756
gi|109969637|gb|DR764122.1|DR764122	18	27	3.68	5.55	0.592782	0.179362	0.493071
gi|109974004|gb|DR783120.1|DR783120	44	66	9	13.56	0.59136	0.034423	0.146246
gi|109969853|gb|DR764235.1|DR764235	6	9	1.23	1.85	0.588867	0.449514	0.835834
gi|109974169|gb|DR783166.1|DR783166	6	9	1.23	1.85	0.588867	0.449514	0.833623
gi|109971012|gb|DR764863.1|DR764863	384	575	78.57	118.13	0.588325	4.16004e-10	6.9433e-09
gi|109970186|gb|DR764416.1|DR764416	109	163	22.3	33.49	0.586687	0.000926778	0.00802063
gi|109972929|gb|DR765919.1|DR765919	49	73	10.03	15	0.580641	0.0283644	0.129957
gi|109971308|gb|DR765024.1|DR765024	60	89	12.28	18.29	0.574745	0.0164363	0.0834918
gi|109970740|gb|DR764717.1|DR764717	225	332	46.04	68.21	0.567095	4.40252e-06	5.32098e-05
gi|109969255|gb|DR763913.1|DR763913	106	154	21.69	31.64	0.54472	0.00259754	0.0183927
gi|109971022|gb|DR764869.1|DR764869	1042	1512	213.2	310.64	0.543036	1.4464e-12	3.89971e-11
gi|109973876|gb|DR766383.1|DR766383	43	62	8.8	12.74	0.53379	0.0614718	0.234194
gi|109970352|gb|DR764504.1|DR764504	5446	7846	1114.29	1611.96	0.532691	3.30632e-11	5.9429e-10
gi|109969673|gb|DR764135.1|DR764135	3473	4998	710.6	1026.84	0.531102	0	0
gi|109969400|gb|DR763992.1|DR763992	1477	2119	302.21	435.35	0.526624	1.67266e-12	4.34273e-11
gi|109973097|gb|DR766012.1|DR766012	68	97	13.91	19.93	0.518819	0.0224954	0.106549
gi|109971689|gb|DR765230.1|DR765230	19	27	3.89	5.55	0.512718	0.237312	0.602738
gi|109972192|gb|DR765522.1|DR765522	1988	2820	406.76	579.37	0.510307	5.3284e-12	1.20491e-10
gi|109970141|gb|DR764392.1|DR764392	12	17	2.46	3.49	0.504569	0.355674	0.718523
gi|109973734|gb|DR766321.1|DR766321	1946	2747	398.17	564.37	0.503257	5.72498e-12	1.25413e-10
gi|109971988|gb|DR765403.1|DR765403	176	248	36.01	50.95	0.500685	0.00039635	0.00375461
gi|109972376|gb|DR765621.1|DR765621	209	294	42.76	60.4	0.498287	0.000122718	0.00124674
gi|109969682|gb|DR764140.1|DR764140	82	115	16.78	23.63	0.493877	0.0173812	0.0870301
gi|109970775|gb|DR764737.1|DR764737	15	21	3.07	4.31	0.489449	0.317894	0.659301
gi|109971007|gb|DR764860.1|DR764860	1545	2156	316.12	442.95	0.486672	4.55768e-12	1.1017e-10
gi|109974211|gb|DR783188.1|DR783188	1771	2464	362.36	506.23	0.482369	3.29714e-12	8.25463e-11
gi|109973720|gb|DR766314.1|DR766314	100	139	20.46	28.56	0.48119	0.0106521	0.0602186
gi|109973737|gb|DR766323.1|DR766323	2624	3646	536.89	749.07	0.480474	0	0
gi|109971473|gb|DR765112.1|DR765112	32	44	6.55	9.04	0.464828	0.165491	0.46778
gi|109973944|gb|DR766420.1|DR766420	32	44	6.55	9.04	0.464828	0.165491	0.465901
gi|109971535|gb|DR765148.1|DR765148	8	11	1.64	2.26	0.462627	0.49755	0.892027
gi|109970360|gb|DR764507.1|DR764507	310	424	63.43	87.11	0.457673	1.96762e-05	0.000215516
gi|109970508|gb|DR764585.1|DR764585	49	67	10.03	13.77	0.457207	0.0913324	0.316951
gi|109971501|gb|DR765127.1|DR765127	11	15	2.25	3.08	0.453005	0.435714	0.816672
gi|109971835|gb|DR765309.1|DR765309	25	34	5.12	6.99	0.449149	0.23865	0.603948
gi|109973036|gb|DR765979.1|DR765979	249	338	50.95	69.44	0.446685	0.000194126	0.00194404
gi|109972805|gb|DR765850.1|DR765850	85	115	17.39	23.63	0.442362	0.0316984	0.138016
gi|109969644|gb|DR764126.1|DR764126	1976	2667	404.31	547.93	0.43853	0	0
gi|109971769|gb|DR765273.1|DR765273	3	4	0.61	0.82	0.426815	0.72215	0.847952
gi|109971558|gb|DR765160.1|DR765160	3	4	0.61	0.82	0.426815	0.72215	0.846534
gi|109971147|gb|DR764936.1|DR764936	3	4	0.61	0.82	0.426815	0.72215	0.84512
gi|109971791|gb|DR765286.1|DR765286	9	12	1.84	2.47	0.424805	0.51716	0.690532
gi|109973908|gb|DR766401.1|DR766401	21	28	4.3	5.75	0.419225	0.315168	0.655587
gi|109970652|gb|DR764666.1|DR764666	6	8	1.23	1.64	0.415037	0.601624	0.789772
gi|109973703|gb|DR766304.1|DR766304	179	237	36.62	48.69	0.410994	0.00389942	0.0255467
gi|109970836|gb|DR764769.1|DR764769	68	90	13.91	18.49	0.410623	0.0763162	0.271562
gi|109971423|gb|DR765086.1|DR765086	53	70	10.84	14.38	0.407699	0.120931	0.394291
gi|109969543|gb|DR764069.1|DR764069	117	154	23.94	31.64	0.402326	0.0226032	0.106341
gi|109971520|gb|DR765138.1|DR765138	16	21	3.27	4.31	0.398397	0.410422	0.775487
gi|109970846|gb|DR764774.1|DR764774	75	98	15.35	20.13	0.391109	0.0763264	0.270226
gi|109973657|gb|DR766279.1|DR766279	54	70	11.05	14.38	0.380017	0.145657	0.42544
gi|109972815|gb|DR765856.1|DR765856	228	295	46.65	60.61	0.377679	0.00290706	0.0197849
gi|109969260|gb|DR763917.1|DR763917	34	44	6.96	9.04	0.377235	0.252762	0.555443
gi|109970978|gb|DR764844.1|DR764844	10103	13061	2067.15	2683.38	0.376408	1.91633e-11	3.73153e-10
gi|109969430|gb|DR764008.1|DR764008	24	31	4.91	6.37	0.37557	0.3418	0.698548
gi|109973645|gb|DR766272.1|DR766272	95	121	19.44	24.86	0.354798	0.0723882	0.260226
gi|109971697|gb|DR765234.1|DR765234	78	99	15.96	20.34	0.349859	0.109045	0.369279
gi|109973501|gb|DR766217.1|DR766217	75	95	15.35	19.52	0.346714	0.119402	0.392963
gi|109972145|gb|DR765498.1|DR765498	384	486	78.57	99.85	0.345784	0.000431054	0.00402892
gi|109969741|gb|DR764173.1|DR764173	19	24	3.89	4.93	0.341817	0.443204	0.828496
gi|109971702|gb|DR765237.1|DR765237	71	89	14.53	18.29	0.33202	0.148346	0.42619
gi|109970521|gb|DR764592.1|DR764592	4	5	0.82	1.03	0.328949	0.748906	0.870619
gi|109971153|gb|DR764939.1|DR764939	4	5	0.82	1.03	0.328949	0.748906	0.869177
gi|109973904|gb|DR766399.1|DR766399	4	5	0.82	1.03	0.328949	0.748906	0.867741
gi|109972721|gb|DR765804.1|DR765804	8	10	1.64	2.05	0.321928	0.641114	0.789843
gi|109972263|gb|DR765559.1|DR765559	231	287	47.26	58.96	0.319117	0.0121807	0.0661912
gi|109974178|gb|DR783170.1|DR783170	4263	5295	872.24	1087.86	0.318696	2.45392e-11	4.52684e-10
gi|109970879|gb|DR764791.1|DR764791	897	1114	183.53	228.87	0.318512	8.04472e-07	1.08449e-05
gi|109973306|gb|DR766126.1|DR766126	85	104	17.39	21.37	0.297329	0.159352	0.454088
gi|109973959|gb|DR766428.1|DR766428	36	44	7.37	9.04	0.294658	0.364302	0.733838
gi|109972066|gb|DR765446.1|DR765446	449	547	91.87	112.38	0.29072	0.00152064	0.0115866
gi|109973159|gb|DR766047.1|DR766047	32	39	6.55	8.01	0.290307	0.399732	0.759382
gi|109973024|gb|DR765973.1|DR765973	1340	1626	274.17	334.06	0.285037	8.03962e-08	1.22517e-06
gi|109972413|gb|DR765640.1|DR765640	462	559	94.53	114.85	0.280907	0.00192322	0.0143423
gi|61247367|gb|BP998449.1|BP998449	44	53	9	10.89	0.275007	0.352708	0.71459
gi|109969449|gb|DR764019.1|DR764019	5	6	1.02	1.23	0.270089	0.768892	0.882149
gi|109972290|gb|DR765574.1|DR765574	50	60	10.23	12.33	0.269367	0.331678	0.681837
gi|109972072|gb|DR765450.1|DR765450	664	795	135.86	163.33	0.265669	0.000449912	0.00414985
gi|109970421|gb|DR764539.1|DR764539	41	49	8.39	10.07	0.263321	0.390886	0.748664
gi|109970153|gb|DR764399.1|DR764399	44	52	9	10.68	0.246915	0.405248	0.767781
gi|109971789|gb|DR765285.1|DR765285	11	13	2.25	2.67	0.246915	0.68242	0.829075
gi|109972656|gb|DR765770.1|DR765770	6	7	1.23	1.44	0.22741	0.78453	0.889896
gi|109972883|gb|DR765893.1|DR765893	6	7	1.23	1.44	0.22741	0.78453	0.888458
gi|109972752|gb|DR765822.1|DR765822	6	7	1.23	1.44	0.22741	0.78453	0.887025
gi|109971254|gb|DR764994.1|DR764994	51	59	10.43	12.12	0.216651	0.434954	0.817434
gi|109972013|gb|DR765417.1|DR765417	1910	2206	390.8	453.22	0.213781	2.06718e-06	2.63471e-05
gi|109970180|gb|DR764413.1|DR764413	39	45	7.98	9.25	0.213065	0.50325	0.681039
gi|109973294|gb|DR766120.1|DR766120	182	210	37.24	43.14	0.212173	0.146109	0.42499
gi|109972259|gb|DR765557.1|DR765557	20	23	4.09	4.73	0.209739	0.641756	0.789247
gi|109969209|gb|DR763887.1|DR763887	414	475	84.71	97.59	0.204201	0.0351554	0.148457
gi|109970856|gb|DR764779.1|DR764779	14	16	2.86	3.29	0.202072	0.7115	0.839666
gi|109970840|gb|DR764771.1|DR764771	42	48	8.59	9.86	0.19893	0.516828	0.691405
gi|109970715|gb|DR764701.1|DR764701	49	56	10.03	11.51	0.198566	0.48344	0.873432
gi|109969343|gb|DR763964.1|DR763964	7	8	1.43	1.64	0.197681	0.797186	0.896994
gi|109970368|gb|DR764511.1|DR764511	7	8	1.43	1.64	0.197681	0.797186	0.895557
gi|109969296|gb|DR763937.1|DR763937	7	8	1.43	1.64	0.197681	0.797186	0.894124
gi|109973093|gb|DR766010.1|DR766010	21	24	4.3	4.93	0.197251	0.648642	0.794927
gi|109971703|gb|DR765238.1|DR765238	25	28	5.12	5.75	0.167418	0.6724	0.81832
gi|109972185|gb|DR765518.1|DR765518	56	62	11.46	12.74	0.152758	0.5672	0.748789
gi|109973051|gb|DR765988.1|DR765988	283	313	57.9	64.31	0.15148	0.201226	0.546742
gi|109972009|gb|DR765414.1|DR765414	40	44	8.18	9.04	0.144222	0.65092	0.796326
gi|109973921|gb|DR766408.1|DR766408	10	11	2.05	2.26	0.140699	0.824226	0.921503
gi|109969633|gb|DR764120.1|DR764120	2413	2624	493.72	539.1	0.12686	0.001816	0.0136884
gi|109972601|gb|DR765740.1|DR765740	35	38	7.16	7.81	0.125363	0.714286	0.841537
gi|109973576|gb|DR766235.1|DR766235	72	78	14.73	16.03	0.122017	0.607722	0.796286
gi|109969099|gb|DR763830.1|DR763830	135	146	27.62	30	0.119249	0.490556	0.881743
gi|61247365|gb|BP998448.1|BP998448	436	470	89.21	96.56	0.11422	0.233728	0.595794
gi|109971314|gb|DR765027.1|DR765027	33	35	6.75	7.19	0.0911043	0.796714	0.897904
gi|109971303|gb|DR765021.1|DR765021	70	73	14.32	15	0.066931	0.783672	0.890363
gi|109969242|gb|DR763905.1|DR763905	111	115	22.71	23.63	0.0572919	0.766958	0.881373
gi|109973488|gb|DR766210.1|DR766210	32	33	6.55	6.78	0.0497904	0.888918	0.982857
gi|109970284|gb|DR764467.1|DR764467	67	69	13.71	14.18	0.048629	0.84552	0.940809
gi|109973344|gb|DR766147.1|DR766147	39	40	7.98	8.22	0.0427496	0.896484	0.989662
gi|109971678|gb|DR765224.1|DR765224	46	47	9.41	9.66	0.0378285	0.902104	0.9943
gi|109970887|gb|DR764795.1|DR764795	167	170	34.17	34.93	0.0317364	0.840774	0.937015
gi|109972207|gb|DR765530.1|DR765530	148	149	30.28	30.61	0.0156378	0.925604	1.01541
gi|109970188|gb|DR764417.1|DR764417	3154	3172	645.33	651.69	0.0141488	0.696854	0.82516
DUCK-TYRP1	3250	0	664.98	0.01	-16.021	0	0
DUCK-TYR	184	0	37.65	0.01	-11.8784	5.95978e-56	3.4815e-54
gi|109972894|gb|DR765898.1|DR765898	10	0	2.05	0.01	-7.67948	0.00099884	0.00833556
gi|109971841|gb|DR765312.1|DR765312	9	0	1.84	0.01	-7.52356	0.00199359	0.0147106
gi|109969820|gb|DR764217.1|DR764217	7	0	1.43	0.01	-7.15987	0.00794172	0.0467827
gi|109972453|gb|DR765661.1|DR765661	6	0	1.23	0.01	-6.94251	0.0158509	0.0817021
gi|109972332|gb|DR765595.1|DR765595	4	0	0.82	0.01	-6.35755	0.063144	0.232968
gi|109970149|gb|DR764397.1|DR764397	3	0	0.61	0.01	-5.93074	0.126029	0.385793
gi|109969891|gb|DR764256.1|DR764256	3	0	0.61	0.01	-5.93074	0.126029	0.384116
gi|109972616|gb|DR765748.1|DR765748	3	0	0.61	0.01	-5.93074	0.126029	0.382453
gi|109973258|gb|DR766101.1|DR766101	3	0	0.61	0.01	-5.93074	0.126029	0.380804
gi|109972882|gb|DR765892.1|DR765892	2	0	0.41	0.01	-5.35755	0.251542	0.583877
gi|109971247|gb|DR764990.1|DR764990	2	0	0.41	0.01	-5.35755	0.251542	0.58195
gi|109973699|gb|DR766302.1|DR766302	2	0	0.41	0.01	-5.35755	0.251542	0.580036
gi|109970995|gb|DR764853.1|DR764853	2	0	0.41	0.01	-5.35755	0.251542	0.578134
gi|109970710|gb|DR764698.1|DR764698	2	0	0.41	0.01	-5.35755	0.251542	0.576245
gi|109973284|gb|DR766115.1|DR766115	2	0	0.41	0.01	-5.35755	0.251542	0.574368
gi|109970739|gb|DR764716.1|DR764716	2	0	0.41	0.01	-5.35755	0.251542	0.572503
gi|109970778|gb|DR764739.1|DR764739	2	0	0.41	0.01	-5.35755	0.251542	0.57065
gi|109973676|gb|DR766289.1|DR766289	2	0	0.41	0.01	-5.35755	0.251542	0.568809
gi|109973517|gb|DR766225.1|DR766225	2	0	0.41	0.01	-5.35755	0.251542	0.566981
gi|109970629|gb|DR764654.1|DR764654	2	0	0.41	0.01	-5.35755	0.251542	0.565163
gi|109973879|gb|DR766384.1|DR766384	2	0	0.41	0.01	-5.35755	0.251542	0.563358
gi|109972524|gb|DR765699.1|DR765699	2	0	0.41	0.01	-5.35755	0.251542	0.561564
gi|109970596|gb|DR764636.1|DR764636	2	0	0.41	0.01	-5.35755	0.251542	0.559781
gi|109973042|gb|DR765982.1|DR765982	2	0	0.41	0.01	-5.35755	0.251542	0.558009
gi|109969230|gb|DR763897.1|DR763897	2	0	0.41	0.01	-5.35755	0.251542	0.556249
gi|109969537|gb|DR764066.1|DR764066	22	1	4.5	0.21	-4.42146	3.11742e-06	3.83388e-05
gi|109969436|gb|DR764011.1|DR764011	1	0	0.2	0.01	-4.32193	0.502054	0.753619
gi|109969124|gb|DR763843.1|DR763843	1	0	0.2	0.01	-4.32193	0.502054	0.752008
gi|109970001|gb|DR764316.1|DR764316	1	0	0.2	0.01	-4.32193	0.502054	0.750405
gi|109971417|gb|DR765082.1|DR765082	1	0	0.2	0.01	-4.32193	0.502054	0.748808
gi|109971740|gb|DR765258.1|DR765258	1	0	0.2	0.01	-4.32193	0.502054	0.747218
gi|109970603|gb|DR764640.1|DR764640	1	0	0.2	0.01	-4.32193	0.502054	0.745635
gi|109970326|gb|DR764489.1|DR764489	1	0	0.2	0.01	-4.32193	0.502054	0.744059
gi|109972373|gb|DR765619.1|DR765619	1	0	0.2	0.01	-4.32193	0.502054	0.742489
gi|109973013|gb|DR765966.1|DR765966	1	0	0.2	0.01	-4.32193	0.502054	0.740926
gi|109973682|gb|DR766293.1|DR766293	1	0	0.2	0.01	-4.32193	0.502054	0.739369
gi|109972719|gb|DR765803.1|DR765803	1	0	0.2	0.01	-4.32193	0.502054	0.737819
gi|109971171|gb|DR764949.1|DR764949	1	0	0.2	0.01	-4.32193	0.502054	0.736276
gi|109973182|gb|DR766060.1|DR766060	1	0	0.2	0.01	-4.32193	0.502054	0.734739
gi|109972921|gb|DR765915.1|DR765915	1	0	0.2	0.01	-4.32193	0.502054	0.733208
gi|109971747|gb|DR765261.1|DR765261	1	0	0.2	0.01	-4.32193	0.502054	0.731684
gi|109969975|gb|DR764301.1|DR764301	1	0	0.2	0.01	-4.32193	0.502054	0.730166
gi|109969416|gb|DR764000.1|DR764000	1	0	0.2	0.01	-4.32193	0.502054	0.728654
gi|109972787|gb|DR765841.1|DR765841	1	0	0.2	0.01	-4.32193	0.502054	0.727148
gi|109973748|gb|DR766329.1|DR766329	1	0	0.2	0.01	-4.32193	0.502054	0.725649
gi|109973512|gb|DR766222.1|DR766222	1	0	0.2	0.01	-4.32193	0.502054	0.724156
gi|109971475|gb|DR765114.1|DR765114	1	0	0.2	0.01	-4.32193	0.502054	0.722669
gi|109972821|gb|DR765860.1|DR765860	1	0	0.2	0.01	-4.32193	0.502054	0.721188
gi|109971609|gb|DR765188.1|DR765188	1	0	0.2	0.01	-4.32193	0.502054	0.719713
gi|109972825|gb|DR765862.1|DR765862	1	0	0.2	0.01	-4.32193	0.502054	0.718245
gi|109970450|gb|DR764555.1|DR764555	1	0	0.2	0.01	-4.32193	0.502054	0.716782
gi|109970235|gb|DR764441.1|DR764441	1	0	0.2	0.01	-4.32193	0.502054	0.715325
gi|109971320|gb|DR765030.1|DR765030	1	0	0.2	0.01	-4.32193	0.502054	0.713874
gi|109969570|gb|DR764084.1|DR764084	1	0	0.2	0.01	-4.32193	0.502054	0.712429
gi|109972869|gb|DR765885.1|DR765885	1	0	0.2	0.01	-4.32193	0.502054	0.71099
gi|109972518|gb|DR765696.1|DR765696	1	0	0.2	0.01	-4.32193	0.502054	0.709556
gi|109972339|gb|DR765599.1|DR765599	1	0	0.2	0.01	-4.32193	0.502054	0.708128
gi|109972766|gb|DR765829.1|DR765829	1	0	0.2	0.01	-4.32193	0.502054	0.706707
gi|109971548|gb|DR765155.1|DR765155	1	0	0.2	0.01	-4.32193	0.502054	0.70529
gi|109973860|gb|DR766375.1|DR766375	1	0	0.2	0.01	-4.32193	0.502054	0.70388
gi|109969418|gb|DR764001.1|DR764001	1	0	0.2	0.01	-4.32193	0.502054	0.702475
gi|61247368|gb|BP998450.1|BP998450	1	0	0.2	0.01	-4.32193	0.502054	0.701075
gi|109970807|gb|DR764754.1|DR764754	1	0	0.2	0.01	-4.32193	0.502054	0.699682
gi|109971056|gb|DR764889.1|DR764889	1	0	0.2	0.01	-4.32193	0.502054	0.698293
gi|109973845|gb|DR766366.1|DR766366	1	0	0.2	0.01	-4.32193	0.502054	0.696911
gi|109972322|gb|DR765590.1|DR765590	1	0	0.2	0.01	-4.32193	0.502054	0.695533
gi|109971715|gb|DR765244.1|DR765244	1	0	0.2	0.01	-4.32193	0.502054	0.694161
gi|109971656|gb|DR765213.1|DR765213	1	0	0.2	0.01	-4.32193	0.502054	0.692795
gi|109972852|gb|DR765876.1|DR765876	1	0	0.2	0.01	-4.32193	0.502054	0.691434
gi|109972908|gb|DR765907.1|DR765907	1	0	0.2	0.01	-4.32193	0.502054	0.690078
gi|109970221|gb|DR764433.1|DR764433	1	0	0.2	0.01	-4.32193	0.502054	0.688728
gi|109971936|gb|DR765371.1|DR765371	1	0	0.2	0.01	-4.32193	0.502054	0.687383
gi|109972995|gb|DR765957.1|DR765957	1	0	0.2	0.01	-4.32193	0.502054	0.686043
gi|109970159|gb|DR764402.1|DR764402	1	0	0.2	0.01	-4.32193	0.502054	0.684708
gi|109972343|gb|DR765601.1|DR765601	1	0	0.2	0.01	-4.32193	0.502054	0.683378
gi|109972205|gb|DR765529.1|DR765529	1	0	0.2	0.01	-4.32193	0.502054	0.682054
gi|109969786|gb|DR764198.1|DR764198	1	0	0.2	0.01	-4.32193	0.502054	0.680735
gi|109969030|gb|DR763793.1|DR763793	9	1	1.84	0.21	-3.13124	0.0119382	0.0653803
gi|109970993|gb|DR764852.1|DR764852	29	4	5.93	0.82	-2.85434	6.506e-06	7.73001e-05
gi|109971745|gb|DR765260.1|DR765260	14	2	2.86	0.41	-2.80232	0.0024144	0.0172704
gi|109969622|gb|DR764113.1|DR764113	7	1	1.43	0.21	-2.76755	0.0396342	0.160599
gi|109971793|gb|DR765287.1|DR765287	13	2	2.66	0.41	-2.69773	0.00428708	0.027571
gi|109969555|gb|DR764076.1|DR764076	1301	226	266.19	46.43	-2.51933	8.22104e-183	5.76295e-181
gi|109970307|gb|DR764479.1|DR764479	40	8	8.18	1.64	-2.31841	2.10402e-06	2.63378e-05
gi|109971660|gb|DR765215.1|DR765215	5	1	1.02	0.21	-2.28011	0.126325	0.380061
gi|109973053|gb|DR765989.1|DR765989	5	1	1.02	0.21	-2.28011	0.126325	0.376826
gi|109971799|gb|DR765290.1|DR765290	5	1	1.02	0.21	-2.28011	0.126325	0.375229
gi|109969579|gb|DR764089.1|DR764089	9	2	1.84	0.41	-2.16601	0.0392376	0.159916
gi|109970499|gb|DR764580.1|DR764580	238	56	48.7	11.51	-2.08103	6.43918e-28	3.22419e-26
gi|109971296|gb|DR765017.1|DR765017	29	7	5.93	1.44	-2.04196	0.000200514	0.00197972
gi|109972401|gb|DR765634.1|DR765634	4	1	0.82	0.21	-1.96523	0.220634	0.577106
gi|109972514|gb|DR765694.1|DR765694	4	1	0.82	0.21	-1.96523	0.220634	0.574961
gi|109970832|gb|DR764767.1|DR764767	4	1	0.82	0.21	-1.96523	0.220634	0.572831
gi|109972843|gb|DR765871.1|DR765871	94	24	19.23	4.93	-1.9637	4.01976e-11	7.04463e-10
gi|109971421|gb|DR765085.1|DR765085	814	214	166.55	43.97	-1.92136	1.47219e-82	9.38188e-81
gi|109973480|gb|DR766206.1|DR766206	83	22	16.98	4.52	-1.90944	1.15615e-09	1.8848e-08
gi|109969818|gb|DR764216.1|DR764216	11	3	2.25	0.62	-1.85958	0.035845	0.150463
gi|109972076|gb|DR765452.1|DR765452	11	3	2.25	0.62	-1.85958	0.035845	0.149568
gi|109973169|gb|DR766053.1|DR766053	54	15	11.05	3.08	-1.84304	1.79617e-06	2.37569e-05
gi|109971392|gb|DR765068.1|DR765068	7	2	1.43	0.41	-1.80232	0.110816	0.373473
gi|109973330|gb|DR766140.1|DR766140	189	55	38.67	11.3	-1.77489	1.83312e-18	7.55892e-17
gi|109973969|gb|DR766433.1|DR766433	17	5	3.48	1.03	-1.75644	0.0109221	0.0612511
gi|109970643|gb|DR764661.1|DR764661	27	8	5.52	1.64	-1.75097	0.00124486	0.00980501
gi|109970616|gb|DR764647.1|DR764647	13	4	2.66	0.82	-1.69773	0.0315606	0.138275
gi|109971052|gb|DR764886.1|DR764886	61	19	12.48	3.9	-1.67807	1.93955e-06	2.51782e-05
gi|109970918|gb|DR764812.1|DR764812	19	6	3.89	1.23	-1.66111	0.00964076	0.0553949
gi|109971565|gb|DR765165.1|DR765165	19	6	3.89	1.23	-1.66111	0.00964076	0.0549445
gi|109970770|gb|DR764734.1|DR764734	53	18	10.84	3.7	-1.55077	2.77036e-05	0.000294246
gi|109972433|gb|DR765650.1|DR765650	3	1	0.61	0.21	-1.53842	0.377498	0.743332
gi|61247347|gb|BP998431.1|BP998431	3	1	0.61	0.21	-1.53842	0.377498	0.74125
gi|109970755|gb|DR764726.1|DR764726	3	1	0.61	0.21	-1.53842	0.377498	0.739179
gi|109972877|gb|DR765890.1|DR765890	3	1	0.61	0.21	-1.53842	0.377498	0.73712
gi|109972083|gb|DR765456.1|DR765456	3	1	0.61	0.21	-1.53842	0.377498	0.735072
gi|109972043|gb|DR765433.1|DR765433	3	1	0.61	0.21	-1.53842	0.377498	0.733036
gi|109969211|gb|DR763888.1|DR763888	3	1	0.61	0.21	-1.53842	0.377498	0.731011
gi|109970258|gb|DR764453.1|DR764453	34	12	6.96	2.47	-1.49458	0.0011431	0.00921053
gi|109972827|gb|DR765863.1|DR765863	11	4	2.25	0.82	-1.45623	0.0781898	0.274055
gi|109973066|gb|DR765996.1|DR765996	141	53	28.85	10.89	-1.40557	1.6977e-10	2.90266e-09
gi|109970333|gb|DR764493.1|DR764493	8	3	1.64	0.62	-1.40336	0.147985	0.428668
gi|109971306|gb|DR765023.1|DR765023	8	3	1.64	0.62	-1.40336	0.147985	0.426904
gi|109971600|gb|DR765183.1|DR765183	202	77	41.33	15.82	-1.38544	3.78958e-14	1.47583e-12
gi|109973319|gb|DR766134.1|DR766134	39	15	7.98	3.08	-1.37346	0.00107144	0.00883623
gi|109973613|gb|DR766255.1|DR766255	13	5	2.66	1.03	-1.36878	0.064853	0.236781
gi|109970098|gb|DR764368.1|DR764368	49	19	10.03	3.9	-1.36278	0.000260986	0.00254099
gi|109969264|gb|DR763920.1|DR763920	10	4	2.05	0.82	-1.32193	0.12036	0.394265
gi|109972786|gb|DR765840.1|DR765840	5	2	1.02	0.41	-1.31487	0.291738	0.623501
gi|109972069|gb|DR765448.1|DR765448	5	2	1.02	0.41	-1.31487	0.291738	0.621606
gi|109970741|gb|DR764718.1|DR764718	5	2	1.02	0.41	-1.31487	0.291738	0.619722
gi|109970366|gb|DR764510.1|DR764510	5	2	1.02	0.41	-1.31487	0.291738	0.61785
gi|109972999|gb|DR765959.1|DR765959	22	9	4.5	1.85	-1.2824	0.0206866	0.100704
gi|109971387|gb|DR765065.1|DR765065	204	87	41.74	17.87	-1.22389	4.92892e-12	1.15172e-10
gi|109971837|gb|DR765310.1|DR765310	35	15	7.16	3.08	-1.21703	0.00481494	0.0298697
gi|109971408|gb|DR765076.1|DR765076	16	7	3.27	1.44	-1.18322	0.0653676	0.237423
gi|109970572|gb|DR764623.1|DR764623	9	4	1.84	0.82	-1.16601	0.182084	0.498596
gi|109969043|gb|DR763800.1|DR763800	136	64	27.83	13.15	-1.08158	3.31732e-07	4.84467e-06
gi|109969042|gb|DR763799.1|DR763799	527	253	107.83	51.98	-1.05273	6.72304e-23	3.1419e-21
gi|109972942|gb|DR765926.1|DR765926	5061	2486	1035.52	510.75	-1.01967	1.20617e-194	9.39472e-193
gi|109969357|gb|DR763972.1|DR763972	8	4	1.64	0.82	-1	0.270078	0.586145
gi|109970853|gb|DR764778.1|DR764778	4	2	0.82	0.41	-1	0.456454	0.835442
gi|109971522|gb|DR765139.1|DR765139	4	2	0.82	0.41	-1	0.456454	0.833266
gi|109971825|gb|DR765304.1|DR765304	4	2	0.82	0.41	-1	0.456454	0.831102
gi|109969805|gb|DR764209.1|DR764209	8	4	1.64	0.82	-1	0.270078	0.584335
gi|109970705|gb|DR764695.1|DR764695	4	2	0.82	0.41	-1	0.456454	0.828949
gi|109973376|gb|DR766165.1|DR766165	6	3	1.23	0.62	-0.988318	0.347112	0.707342
gi|109971967|gb|DR765392.1|DR765392	6	3	1.23	0.62	-0.988318	0.347112	0.705291
gi|109970418|gb|DR764538.1|DR764538	2	1	0.41	0.21	-0.965235	0.627972	0.784685
gi|109969698|gb|DR764149.1|DR764149	2	1	0.41	0.21	-0.965235	0.627972	0.783289
gi|109973822|gb|DR766354.1|DR766354	2	1	0.41	0.21	-0.965235	0.627972	0.781898
gi|109971463|gb|DR765107.1|DR765107	2	1	0.41	0.21	-0.965235	0.627972	0.780511
gi|109972241|gb|DR765548.1|DR765548	2	1	0.41	0.21	-0.965235	0.627972	0.77913
gi|109973292|gb|DR766119.1|DR766119	2	1	0.41	0.21	-0.965235	0.627972	0.777753
gi|109970256|gb|DR764452.1|DR764452	2	1	0.41	0.21	-0.965235	0.627972	0.776382
gi|109971258|gb|DR764996.1|DR764996	2	1	0.41	0.21	-0.965235	0.627972	0.775015
gi|109969949|gb|DR764288.1|DR764288	77	41	15.75	8.42	-0.90346	0.000961716	0.00812244
gi|109970579|gb|DR764627.1|DR764627	218	117	44.6	24.04	-0.891607	3.50498e-08	5.58407e-07
gi|109971721|gb|DR765247.1|DR765247	26	14	5.32	2.88	-0.885357	0.0613822	0.235131
gi|109973727|gb|DR766317.1|DR766317	13	7	2.66	1.44	-0.885357	0.192453	0.52494
gi|109970005|gb|DR764318.1|DR764318	46	25	9.41	5.14	-0.872426	0.0134119	0.0717689
gi|109969101|gb|DR763831.1|DR763831	31	17	6.34	3.49	-0.861256	0.0459228	0.180853
gi|109969981|gb|DR764304.1|DR764304	52	29	10.64	5.96	-0.836114	0.0112169	0.0619138
gi|109970723|gb|DR764706.1|DR764706	49	28	10.03	5.75	-0.802688	0.0177006	0.0880008
gi|109973277|gb|DR766110.1|DR766110	7	4	1.43	0.82	-0.802319	0.391668	0.748118
gi|109970214|gb|DR764430.1|DR764430	7	4	1.43	0.82	-0.802319	0.391668	0.746085
gi|109971569|gb|DR765167.1|DR765167	14	8	2.86	1.64	-0.802319	0.21366	0.57606
gi|109973886|gb|DR766389.1|DR766389	43	25	8.8	5.14	-0.775735	0.0307872	0.139238
gi|109973109|gb|DR766019.1|DR766019	5	3	1.02	0.62	-0.718229	0.511834	0.688667
gi|109969219|gb|DR763892.1|DR763892	5	3	1.02	0.62	-0.718229	0.511834	0.687348
gi|109971560|gb|DR765161.1|DR765161	5	3	1.02	0.62	-0.718229	0.511834	0.686034
gi|109973624|gb|DR766261.1|DR766261	72	45	14.73	9.25	-0.671232	0.0134149	0.0712414
gi|109970310|gb|DR764481.1|DR764481	14	9	2.86	1.85	-0.62849	0.31228	0.653458
gi|109969390|gb|DR763987.1|DR763987	61	40	12.48	8.22	-0.602408	0.0389872	0.160765
gi|109969801|gb|DR764207.1|DR764207	172	114	35.19	23.42	-0.587424	0.000674436	0.00598455
gi|109972109|gb|DR765474.1|DR765474	6	4	1.23	0.82	-0.584963	0.553452	0.733402
gi|109969254|gb|DR763912.1|DR763912	12	8	2.46	1.64	-0.584963	0.38851	0.746152
gi|109970720|gb|DR764704.1|DR764704	9	6	1.84	1.23	-0.581047	0.459528	0.832375
gi|109973009|gb|DR765964.1|DR765964	3	2	0.61	0.41	-0.573185	0.69128	0.828354
gi|109972209|gb|DR765531.1|DR765531	3	2	0.61	0.41	-0.573185	0.69128	0.826941
gi|109972095|gb|DR765462.1|DR765462	3	2	0.61	0.41	-0.573185	0.69128	0.825532
gi|109969999|gb|DR764314.1|DR764314	3	2	0.61	0.41	-0.573185	0.69128	0.824128
gi|109971946|gb|DR765381.1|DR765381	3	2	0.61	0.41	-0.573185	0.69128	0.822729
gi|109969791|gb|DR764201.1|DR764201	3	2	0.61	0.41	-0.573185	0.69128	0.821334
gi|109971664|gb|DR765217.1|DR765217	3	2	0.61	0.41	-0.573185	0.69128	0.819945
gi|61247348|gb|BP998432.1|BP998432	46	31	9.41	6.37	-0.562901	0.0922346	0.318505
gi|109972461|gb|DR765665.1|DR765665	1315	888	269.06	182.44	-0.560506	1.75109e-19	7.67197e-18
gi|109973766|gb|DR766339.1|DR766339	22	15	4.5	3.08	-0.546995	0.261228	0.57047
gi|109972793|gb|DR765844.1|DR765844	3585	2478	733.52	509.1	-0.526887	4.01582e-45	2.16545e-43
gi|109972357|gb|DR765609.1|DR765609	10	7	2.05	1.44	-0.509555	0.48618	0.876124
gi|109973443|gb|DR766185.1|DR766185	47	33	9.62	6.78	-0.504752	0.12372	0.401517
gi|109973650|gb|DR766275.1|DR766275	369	260	75.5	53.42	-0.499097	1.6955e-05	0.000191701
gi|109971068|gb|DR764895.1|DR764895	99	71	20.26	14.59	-0.473654	0.034161	0.146017
gi|109973574|gb|DR766234.1|DR766234	7	5	1.43	1.03	-0.473371	0.586216	0.772439
gi|109971334|gb|DR765038.1|DR765038	47	34	9.62	6.99	-0.460744	0.156031	0.446441
gi|109972407|gb|DR765637.1|DR765637	15	11	3.07	2.26	-0.441916	0.448474	0.836118
gi|109969754|gb|DR764180.1|DR764180	124	91	25.37	18.7	-0.440085	0.0265038	0.123861
gi|109973044|gb|DR765983.1|DR765983	49	36	10.03	7.4	-0.438724	0.166336	0.466405
gi|109973498|gb|DR766215.1|DR766215	34	25	6.96	5.14	-0.437319	0.25159	0.554606
gi|109972052|gb|DR765438.1|DR765438	8	6	1.64	1.23	-0.415037	0.612888	0.801557
gi|109972087|gb|DR765458.1|DR765458	4	3	0.82	0.62	-0.403356	0.73101	0.854063
gi|109971934|gb|DR765369.1|DR765369	4	3	0.82	0.62	-0.403356	0.73101	0.852642
gi|109973103|gb|DR766015.1|DR766015	82	62	16.78	12.74	-0.397377	0.101448	0.348604
gi|109970860|gb|DR764781.1|DR764781	36	28	7.37	5.75	-0.358103	0.329242	0.67882
gi|109972364|gb|DR765613.1|DR765613	86	67	17.6	13.77	-0.354047	0.131889	0.388462
gi|109970485|gb|DR764573.1|DR764573	14	11	2.86	2.26	-0.339692	0.564308	0.746377
gi|109970013|gb|DR764322.1|DR764322	57	45	11.66	9.25	-0.334043	0.245274	0.618479
gi|109972170|gb|DR765510.1|DR765510	1146	913	234.48	187.58	-0.321959	4.51582e-07	6.33118e-06
gi|109973160|gb|DR766048.1|DR766048	10	8	2.05	1.64	-0.321928	0.654128	0.798857
gi|109973106|gb|DR766017.1|DR766017	5	4	1.02	0.82	-0.314873	0.758934	0.876462
gi|109971438|gb|DR765094.1|DR765094	5	4	1.02	0.82	-0.314873	0.758934	0.875021
gi|109969097|gb|DR763829.1|DR763829	21	17	4.3	3.49	-0.30111	0.530814	0.706073
gi|109969551|gb|DR764074.1|DR764074	414	339	84.71	69.65	-0.282409	0.00742932	0.0445124
gi|109972278|gb|DR765567.1|DR765567	11	9	2.25	1.85	-0.2824	0.670542	0.817478
gi|109969050|gb|DR763804.1|DR763804	6	5	1.23	1.03	-0.256014	0.77996	0.890476
gi|109970515|gb|DR764589.1|DR764589	6	5	1.23	1.03	-0.256014	0.77996	0.889028
gi|109971444|gb|DR765097.1|DR765097	6	5	1.23	1.03	-0.256014	0.77996	0.887584
gi|109969457|gb|DR764024.1|DR764024	104	87	21.28	17.87	-0.251959	0.230654	0.590104
gi|109974042|gb|DR783142.1|DR783142	429	359	87.78	73.76	-0.251054	0.0148587	0.0783154
gi|61247362|gb|BP998445.1|BP998445	552	463	112.94	95.12	-0.247736	0.00636542	0.0388014
gi|109973295|gb|DR766121.1|DR766121	31	26	6.34	5.34	-0.247643	0.52199	0.695656
gi|109971436|gb|DR765093.1|DR765093	359	302	73.45	62.05	-0.243331	0.0304904	0.138791
gi|109970204|gb|DR764425.1|DR764425	19	16	3.89	3.29	-0.241683	0.626478	0.784216
gi|109971474|gb|DR765113.1|DR765113	7	6	1.43	1.23	-0.217357	0.796544	0.899158
gi|109970695|gb|DR764688.1|DR764688	779	668	159.39	137.24	-0.21586	0.00450858	0.0282189
gi|61247361|gb|BP998444.1|BP998444	112	97	22.92	19.93	-0.201665	0.314724	0.656612
gi|109972880|gb|DR765891.1|DR765891	15	13	3.07	2.67	-0.201399	0.71939	0.846128
gi|109973778|gb|DR766346.1|DR766346	146	129	29.87	26.5	-0.172705	0.322578	0.667042
gi|109969609|gb|DR764106.1|DR764106	9	8	1.84	1.64	-0.16601	0.821386	0.919795
gi|109973710|gb|DR766309.1|DR766309	19	17	3.89	3.49	-0.156543	0.75235	0.870293
gi|109972476|gb|DR765673.1|DR765673	60	54	12.28	11.09	-0.147051	0.591154	0.777484
gi|109973915|gb|DR766405.1|DR766405	21	19	4.3	3.9	-0.140863	0.765298	0.88091
gi|109971635|gb|DR765202.1|DR765202	847	768	173.3	157.79	-0.135266	0.0597034	0.231227
gi|109971434|gb|DR765092.1|DR765092	151	137	30.9	28.15	-0.134472	0.430384	0.811019
gi|109970883|gb|DR764793.1|DR764793	23	21	4.71	4.31	-0.128039	0.77658	0.889514
gi|109969192|gb|DR763878.1|DR763878	51	47	10.43	9.66	-0.110644	0.703014	0.83105
gi|109972609|gb|DR765744.1|DR765744	13	12	2.66	2.47	-0.106915	0.853298	0.947959
gi|109969048|gb|DR763803.1|DR763803	986	914	201.74	187.78	-0.103454	0.118291	0.392995
gi|109971276|gb|DR765006.1|DR765006	158	147	32.33	30.2	-0.098325	0.55332	0.734616
gi|109973050|gb|DR765987.1|DR765987	106	99	21.69	20.34	-0.0927104	0.646904	0.794185
gi|109970964|gb|DR764837.1|DR764837	148	139	30.28	28.56	-0.0843692	0.620348	0.809803
gi|109972039|gb|DR765431.1|DR765431	1529	1440	312.85	295.85	-0.0806052	0.128183	0.379139
gi|61247358|gb|BP998442.1|BP998442	41	39	8.39	8.01	-0.0668686	0.838766	0.936266
gi|109973977|gb|DR766437.1|DR766437	128	123	26.19	25.27	-0.0515904	0.777744	0.889394
gi|109970364|gb|DR764509.1|DR764509	277	268	56.68	55.06	-0.0418351	0.736018	0.857058
gi|109970804|gb|DR764753.1|DR764753	66	64	13.5	13.15	-0.0378966	0.879902	0.975967
gi|109970436|gb|DR764547.1|DR764547	66	64	13.5	13.15	-0.0378966	0.879902	0.974425
gi|109969271|gb|DR763924.1|DR763924	97	95	19.85	19.52	-0.024186	0.908168	0.997846
gi|109971779|gb|DR765278.1|DR765278	182	179	37.24	36.78	-0.0179316	0.905624	0.996613
gi|109970432|gb|DR764545.1|DR764545	280	277	57.29	56.91	-0.00960116	0.937452	1.0268
ENSGALT00000015386	0	48	0.01	9.86	9.94544	2.66454e-15	2.82497e-13
ENSGALT00000025291	0	14	0.01	2.88	8.16993	5.91826e-05	0.00119516
ENSGALT00000010862	0	9	0.01	1.85	7.53138	0.0019134	0.0252917
ENSGALT00000026293	0	8	0.01	1.64	7.35755	0.00383468	0.0454888
ENSGALT00000026126	0	8	0.01	1.64	7.35755	0.00383468	0.045383
ENSGALT00000006824	0	8	0.01	1.64	7.35755	0.00383468	0.0452777
ENSGALT00000012756	0	8	0.01	1.64	7.35755	0.00383468	0.0451729
ENSGALT00000000950	0	8	0.01	1.64	7.35755	0.00383468	0.0450686
ENSGALT00000020352	0	7	0.01	1.44	7.16993	0.00768512	0.0783759
ENSGALT00000009379	0	7	0.01	1.44	7.16993	0.00768512	0.0782192
ENSGALT00000023574	0	7	0.01	1.44	7.16993	0.00768512	0.078063
ENSGALT00000015011	0	6	0.01	1.23	6.94251	0.0154019	0.136551
ENSGALT00000023065	0	6	0.01	1.23	6.94251	0.0154019	0.136313
ENSGALT00000022333	0	6	0.01	1.23	6.94251	0.0154019	0.136077
ENSGALT00000002505	0	6	0.01	1.23	6.94251	0.0154019	0.135841
ENSGALT00000019224	0	6	0.01	1.23	6.94251	0.0154019	0.135606
ENSGALT00000017540	0	6	0.01	1.23	6.94251	0.0154019	0.135372
ENSGALT00000012323	0	6	0.01	1.23	6.94251	0.0154019	0.135138
ENSGALT00000002308	0	6	0.01	1.23	6.94251	0.0154019	0.134906
ENSGALT00000025324	0	6	0.01	1.23	6.94251	0.0154019	0.134674
ENSGALT00000011727	0	6	0.01	1.23	6.94251	0.0154019	0.134443
ENSGALT00000013683	0	6	0.01	1.23	6.94251	0.0154019	0.134213
ENSGALT00000025788	0	6	0.01	1.23	6.94251	0.0154019	0.133983
ENSGALT00000036586	0	6	0.01	1.23	6.94251	0.0154019	0.133755
ENSGALT00000038020	0	5	0.01	1.03	6.6865	0.0308672	0.231686
ENSGALT00000015333	0	5	0.01	1.03	6.6865	0.0308672	0.231345
ENSGALT00000041029	0	5	0.01	1.03	6.6865	0.0308672	0.231005
ENSGALT00000006898	0	5	0.01	1.03	6.6865	0.0308672	0.230665
ENSGALT00000000221	0	5	0.01	1.03	6.6865	0.0308672	0.230327
ENSGALT00000027831	0	5	0.01	1.03	6.6865	0.0308672	0.22999
ENSGALT00000007502	0	5	0.01	1.03	6.6865	0.0308672	0.229654
ENSGALT00000015262	0	5	0.01	1.03	6.6865	0.0308672	0.229319
ENSGALT00000010805	0	5	0.01	1.03	6.6865	0.0308672	0.228984
ENSGALT00000031721	0	5	0.01	1.03	6.6865	0.0308672	0.228651
ENSGALT00000008435	0	5	0.01	1.03	6.6865	0.0308672	0.228319
ENSGALT00000016322	0	5	0.01	1.03	6.6865	0.0308672	0.227987
ENSGALT00000018312	0	5	0.01	1.03	6.6865	0.0308672	0.227657
ENSGALT00000027657	0	5	0.01	1.03	6.6865	0.0308672	0.227327
ENSGALT00000027149	0	5	0.01	1.03	6.6865	0.0308672	0.226999
ENSGALT00000003064	0	5	0.01	1.03	6.6865	0.0308672	0.226671
ENSGALT00000016492	0	5	0.01	1.03	6.6865	0.0308672	0.226345
ENSGALT00000007319	0	5	0.01	1.03	6.6865	0.0308672	0.226019
ENSGALT00000003255	0	4	0.01	0.82	6.35755	0.0618612	0.378379
ENSGALT00000003012	0	4	0.01	0.82	6.35755	0.0618612	0.377925
ENSGALT00000011867	0	4	0.01	0.82	6.35755	0.0618612	0.377472
ENSGALT00000022647	0	4	0.01	0.82	6.35755	0.0618612	0.37702
ENSGALT00000004831	0	4	0.01	0.82	6.35755	0.0618612	0.376569
ENSGALT00000015735	0	4	0.01	0.82	6.35755	0.0618612	0.376119
ENSGALT00000009136	0	4	0.01	0.82	6.35755	0.0618612	0.37567
ENSGALT00000010103	0	4	0.01	0.82	6.35755	0.0618612	0.375222
ENSGALT00000006060	0	4	0.01	0.82	6.35755	0.0618612	0.374776
ENSGALT00000016263	0	4	0.01	0.82	6.35755	0.0618612	0.37433
ENSGALT00000002878	0	4	0.01	0.82	6.35755	0.0618612	0.373886
ENSGALT00000027757	0	4	0.01	0.82	6.35755	0.0618612	0.373442
ENSGALT00000007279	0	4	0.01	0.82	6.35755	0.0618612	0.373
ENSGALT00000016175	0	4	0.01	0.82	6.35755	0.0618612	0.372558
ENSGALT00000015319	0	4	0.01	0.82	6.35755	0.0618612	0.372118
ENSGALT00000038787	0	4	0.01	0.82	6.35755	0.0618612	0.371678
ENSGALT00000038406	0	4	0.01	0.82	6.35755	0.0618612	0.37124
ENSGALT00000013006	0	4	0.01	0.82	6.35755	0.0618612	0.370803
ENSGALT00000008456	0	4	0.01	0.82	6.35755	0.0618612	0.370367
ENSGALT00000002324	0	4	0.01	0.82	6.35755	0.0618612	0.369931
ENSGALT00000000312	0	4	0.01	0.82	6.35755	0.0618612	0.369497
ENSGALT00000009183	0	4	0.01	0.82	6.35755	0.0618612	0.369064
ENSGALT00000003649	0	4	0.01	0.82	6.35755	0.0618612	0.368632
ENSGALT00000011255	0	4	0.01	0.82	6.35755	0.0618612	0.368201
ENSGALT00000025103	0	4	0.01	0.82	6.35755	0.0618612	0.367771
ENSGALT00000007256	0	4	0.01	0.82	6.35755	0.0618612	0.367341
ENSGALT00000018198	0	4	0.01	0.82	6.35755	0.0618612	0.366913
ENSGALT00000040847	1	66	0.2	13.56	6.08321	0.000574578	0.00902478
ENSGALT00000008346	0	3	0.01	0.62	5.9542	0.123977	0.578293
ENSGALT00000007018	0	3	0.01	0.62	5.9542	0.123977	0.577764
ENSGALT00000019065	0	3	0.01	0.62	5.9542	0.123977	0.577235
ENSGALT00000019277	0	3	0.01	0.62	5.9542	0.123977	0.576707
ENSGALT00000009407	0	3	0.01	0.62	5.9542	0.123977	0.576181
ENSGALT00000005925	0	3	0.01	0.62	5.9542	0.123977	0.575655
ENSGALT00000014256	0	3	0.01	0.62	5.9542	0.123977	0.57513
ENSGALT00000020748	0	3	0.01	0.62	5.9542	0.123977	0.574606
ENSGALT00000027314	0	3	0.01	0.62	5.9542	0.123977	0.574084
ENSGALT00000034856	0	3	0.01	0.62	5.9542	0.123977	0.573562
ENSGALT00000030719	0	3	0.01	0.62	5.9542	0.123977	0.573041
ENSGALT00000001858	0	3	0.01	0.62	5.9542	0.123977	0.572521
ENSGALT00000009624	0	3	0.01	0.62	5.9542	0.123977	0.572002
ENSGALT00000011263	0	3	0.01	0.62	5.9542	0.123977	0.571484
ENSGALT00000005447	0	3	0.01	0.62	5.9542	0.123977	0.570966
ENSGALT00000011141	0	3	0.01	0.62	5.9542	0.123977	0.57045
ENSGALT00000019170	0	3	0.01	0.62	5.9542	0.123977	0.569935
ENSGALT00000010591	0	3	0.01	0.62	5.9542	0.123977	0.569421
ENSGALT00000015628	0	3	0.01	0.62	5.9542	0.123977	0.568907
ENSGALT00000017366	0	3	0.01	0.62	5.9542	0.123977	0.568395
ENSGALT00000019715	0	3	0.01	0.62	5.9542	0.123977	0.567883
ENSGALT00000031579	0	3	0.01	0.62	5.9542	0.123977	0.567372
ENSGALT00000019415	0	3	0.01	0.62	5.9542	0.123977	0.566862
ENSGALT00000025330	0	3	0.01	0.62	5.9542	0.123977	0.566354
ENSGALT00000004243	0	3	0.01	0.62	5.9542	0.123977	0.565846
ENSGALT00000002366	0	3	0.01	0.62	5.9542	0.123977	0.565339
ENSGALT00000026434	0	3	0.01	0.62	5.9542	0.123977	0.564833
ENSGALT00000019488	0	3	0.01	0.62	5.9542	0.123977	0.564327
ENSGALT00000003257	0	3	0.01	0.62	5.9542	0.123977	0.563823
ENSGALT00000026366	0	3	0.01	0.62	5.9542	0.123977	0.56332
ENSGALT00000015029	0	3	0.01	0.62	5.9542	0.123977	0.562817
ENSGALT00000026507	0	3	0.01	0.62	5.9542	0.123977	0.562315
ENSGALT00000039255	0	3	0.01	0.62	5.9542	0.123977	0.561815
ENSGALT00000006186	0	3	0.01	0.62	5.9542	0.123977	0.561315
ENSGALT00000025264	0	3	0.01	0.62	5.9542	0.123977	0.560816
ENSGALT00000017733	0	3	0.01	0.62	5.9542	0.123977	0.560318
ENSGALT00000006255	0	3	0.01	0.62	5.9542	0.123977	0.559821
ENSGALT00000024232	0	3	0.01	0.62	5.9542	0.123977	0.559324
ENSGALT00000007678	0	3	0.01	0.62	5.9542	0.123977	0.558829
ENSGALT00000012892	0	3	0.01	0.62	5.9542	0.123977	0.558334
ENSGALT00000023282	0	3	0.01	0.62	5.9542	0.123977	0.557841
ENSGALT00000018635	0	3	0.01	0.62	5.9542	0.123977	0.557348
ENSGALT00000026246	0	3	0.01	0.62	5.9542	0.123977	0.556856
ENSGALT00000039699	0	3	0.01	0.62	5.9542	0.123977	0.556365
ENSGALT00000007806	0	3	0.01	0.62	5.9542	0.123977	0.555875
ENSGALT00000020120	0	3	0.01	0.62	5.9542	0.123977	0.555386
ENSGALT00000008569	0	3	0.01	0.62	5.9542	0.123977	0.554897
ENSGALT00000025968	0	3	0.01	0.62	5.9542	0.123977	0.554409
ENSGALT00000034804	0	3	0.01	0.62	5.9542	0.123977	0.553923
ENSGALT00000019109	0	3	0.01	0.62	5.9542	0.123977	0.553437
ENSGALT00000031283	0	3	0.01	0.62	5.9542	0.123977	0.552952
ENSGALT00000010339	0	3	0.01	0.62	5.9542	0.123977	0.552468
ENSGALT00000016170	0	3	0.01	0.62	5.9542	0.123977	0.551984
ENSGALT00000004175	0	3	0.01	0.62	5.9542	0.123977	0.551502
ENSGALT00000007893	0	3	0.01	0.62	5.9542	0.123977	0.55102
ENSGALT00000020339	0	3	0.01	0.62	5.9542	0.123977	0.550539
ENSGALT00000002784	0	3	0.01	0.62	5.9542	0.123977	0.550059
ENSGALT00000007244	0	3	0.01	0.62	5.9542	0.123977	0.54958
ENSGALT00000007570	0	3	0.01	0.62	5.9542	0.123977	0.549102
ENSGALT00000013568	0	3	0.01	0.62	5.9542	0.123977	0.548624
ENSGALT00000030281	0	3	0.01	0.62	5.9542	0.123977	0.548148
ENSGALT00000013724	0	3	0.01	0.62	5.9542	0.123977	0.547672
ENSGALT00000021178	0	3	0.01	0.62	5.9542	0.123977	0.547197
ENSGALT00000007537	0	3	0.01	0.62	5.9542	0.123977	0.546723
ENSGALT00000000510	0	3	0.01	0.62	5.9542	0.123977	0.546249
ENSGALT00000033218	0	3	0.01	0.62	5.9542	0.123977	0.545777
ENSGALT00000005006	0	3	0.01	0.62	5.9542	0.123977	0.545305
ENSGALT00000016043	0	3	0.01	0.62	5.9542	0.123977	0.544834
ENSGALT00000014327	0	3	0.01	0.62	5.9542	0.123977	0.544364
ENSGALT00000020578	0	3	0.01	0.62	5.9542	0.123977	0.543895
ENSGALT00000038279	0	3	0.01	0.62	5.9542	0.123977	0.543426
ENSGALT00000012965	0	3	0.01	0.62	5.9542	0.123977	0.542959
ENSGALT00000015009	0	3	0.01	0.62	5.9542	0.123977	0.542492
ENSGALT00000027081	0	3	0.01	0.62	5.9542	0.123977	0.542026
ENSGALT00000024512	0	3	0.01	0.62	5.9542	0.123977	0.54156
ENSGALT00000005641	0	3	0.01	0.62	5.9542	0.123977	0.541096
ENSGALT00000039652	0	3	0.01	0.62	5.9542	0.123977	0.540632
ENSGALT00000009385	0	3	0.01	0.62	5.9542	0.123977	0.540169
ENSGALT00000010150	0	3	0.01	0.62	5.9542	0.123977	0.539707
ENSGALT00000011206	0	3	0.01	0.62	5.9542	0.123977	0.539246
ENSGALT00000009103	0	3	0.01	0.62	5.9542	0.123977	0.538786
ENSGALT00000023747	0	3	0.01	0.62	5.9542	0.123977	0.538326
ENSGALT00000016897	0	3	0.01	0.62	5.9542	0.123977	0.537867
ENSGALT00000002517	0	3	0.01	0.62	5.9542	0.123977	0.537409
ENSGALT00000012719	0	3	0.01	0.62	5.9542	0.123977	0.536951
ENSGALT00000004600	0	3	0.01	0.62	5.9542	0.123977	0.536495
ENSGALT00000016676	0	3	0.01	0.62	5.9542	0.123977	0.536039
ENSGALT00000027753	0	3	0.01	0.62	5.9542	0.123977	0.535584
ENSGALT00000005228	0	3	0.01	0.62	5.9542	0.123977	0.53513
ENSGALT00000017308	0	2	0.01	0.41	5.35755	0.248464	0.814188
ENSGALT00000001463	0	2	0.01	0.41	5.35755	0.248464	0.813664
ENSGALT00000011887	0	2	0.01	0.41	5.35755	0.248464	0.81314
ENSGALT00000023833	0	2	0.01	0.41	5.35755	0.248464	0.812618
ENSGALT00000007437	0	2	0.01	0.41	5.35755	0.248464	0.812096
ENSGALT00000003862	0	2	0.01	0.41	5.35755	0.248464	0.811575
ENSGALT00000025959	0	2	0.01	0.41	5.35755	0.248464	0.811054
ENSGALT00000007742	0	2	0.01	0.41	5.35755	0.248464	0.810534
ENSGALT00000001810	0	2	0.01	0.41	5.35755	0.248464	0.810015
ENSGALT00000018005	0	2	0.01	0.41	5.35755	0.248464	0.809496
ENSGALT00000033786	0	2	0.01	0.41	5.35755	0.248464	0.808978
ENSGALT00000005588	0	2	0.01	0.41	5.35755	0.248464	0.808461
ENSGALT00000027349	0	2	0.01	0.41	5.35755	0.248464	0.807945
ENSGALT00000025974	0	2	0.01	0.41	5.35755	0.248464	0.807429
ENSGALT00000011897	0	2	0.01	0.41	5.35755	0.248464	0.806913
ENSGALT00000016835	0	2	0.01	0.41	5.35755	0.248464	0.806399
ENSGALT00000027658	0	2	0.01	0.41	5.35755	0.248464	0.805885
ENSGALT00000010845	0	2	0.01	0.41	5.35755	0.248464	0.805372
ENSGALT00000012535	0	2	0.01	0.41	5.35755	0.248464	0.804859
ENSGALT00000009446	0	2	0.01	0.41	5.35755	0.248464	0.804347
ENSGALT00000005537	0	2	0.01	0.41	5.35755	0.248464	0.803836
ENSGALT00000003564	0	2	0.01	0.41	5.35755	0.248464	0.803325
ENSGALT00000016888	0	2	0.01	0.41	5.35755	0.248464	0.802815
ENSGALT00000034280	0	2	0.01	0.41	5.35755	0.248464	0.802305
ENSGALT00000012448	0	2	0.01	0.41	5.35755	0.248464	0.801797
ENSGALT00000024492	0	2	0.01	0.41	5.35755	0.248464	0.801289
ENSGALT00000014032	0	2	0.01	0.41	5.35755	0.248464	0.800781
ENSGALT00000037148	0	2	0.01	0.41	5.35755	0.248464	0.800274
ENSGALT00000024332	0	2	0.01	0.41	5.35755	0.248464	0.799768
ENSGALT00000002384	0	2	0.01	0.41	5.35755	0.248464	0.799263
ENSGALT00000022435	0	2	0.01	0.41	5.35755	0.248464	0.798758
ENSGALT00000007351	0	2	0.01	0.41	5.35755	0.248464	0.798253
ENSGALT00000015233	0	2	0.01	0.41	5.35755	0.248464	0.79775
ENSGALT00000036298	0	2	0.01	0.41	5.35755	0.248464	0.797247
ENSGALT00000000759	0	2	0.01	0.41	5.35755	0.248464	0.796744
ENSGALT00000018797	0	2	0.01	0.41	5.35755	0.248464	0.796243
ENSGALT00000010760	0	2	0.01	0.41	5.35755	0.248464	0.795742
ENSGALT00000015914	0	2	0.01	0.41	5.35755	0.248464	0.795241
ENSGALT00000022906	0	2	0.01	0.41	5.35755	0.248464	0.794741
ENSGALT00000001253	0	2	0.01	0.41	5.35755	0.248464	0.794242
ENSGALT00000016840	0	2	0.01	0.41	5.35755	0.248464	0.793743
ENSGALT00000033175	0	2	0.01	0.41	5.35755	0.248464	0.793245
ENSGALT00000020440	0	2	0.01	0.41	5.35755	0.248464	0.792748
ENSGALT00000020945	0	2	0.01	0.41	5.35755	0.248464	0.792251
ENSGALT00000038866	0	2	0.01	0.41	5.35755	0.248464	0.791755
ENSGALT00000021905	0	2	0.01	0.41	5.35755	0.248464	0.79126
ENSGALT00000026632	0	2	0.01	0.41	5.35755	0.248464	0.790765
ENSGALT00000025295	0	2	0.01	0.41	5.35755	0.248464	0.790271
ENSGALT00000004688	0	2	0.01	0.41	5.35755	0.248464	0.789777
ENSGALT00000014619	0	2	0.01	0.41	5.35755	0.248464	0.789284
ENSGALT00000012091	0	2	0.01	0.41	5.35755	0.248464	0.788792
ENSGALT00000021684	0	2	0.01	0.41	5.35755	0.248464	0.7883
ENSGALT00000019842	0	2	0.01	0.41	5.35755	0.248464	0.787809
ENSGALT00000007983	0	2	0.01	0.41	5.35755	0.248464	0.787318
ENSGALT00000000026	0	2	0.01	0.41	5.35755	0.248464	0.786828
ENSGALT00000001323	0	2	0.01	0.41	5.35755	0.248464	0.786339
ENSGALT00000010666	0	2	0.01	0.41	5.35755	0.248464	0.78585
ENSGALT00000001266	0	2	0.01	0.41	5.35755	0.248464	0.785362
ENSGALT00000025374	0	2	0.01	0.41	5.35755	0.248464	0.784875
ENSGALT00000024205	0	2	0.01	0.41	5.35755	0.248464	0.784388
ENSGALT00000013707	0	2	0.01	0.41	5.35755	0.248464	0.783902
ENSGALT00000011895	0	2	0.01	0.41	5.35755	0.248464	0.783416
ENSGALT00000001874	0	2	0.01	0.41	5.35755	0.248464	0.782931
ENSGALT00000014132	0	2	0.01	0.41	5.35755	0.248464	0.782446
ENSGALT00000011863	0	2	0.01	0.41	5.35755	0.248464	0.781962
ENSGALT00000036197	0	2	0.01	0.41	5.35755	0.248464	0.781479
ENSGALT00000007247	0	2	0.01	0.41	5.35755	0.248464	0.780996
ENSGALT00000008849	0	2	0.01	0.41	5.35755	0.248464	0.780514
ENSGALT00000007651	0	2	0.01	0.41	5.35755	0.248464	0.780033
ENSGALT00000024194	0	2	0.01	0.41	5.35755	0.248464	0.779552
ENSGALT00000023730	0	2	0.01	0.41	5.35755	0.248464	0.779072
ENSGALT00000002198	0	2	0.01	0.41	5.35755	0.248464	0.778592
ENSGALT00000007666	0	2	0.01	0.41	5.35755	0.248464	0.778113
ENSGALT00000007098	0	2	0.01	0.41	5.35755	0.248464	0.777634
ENSGALT00000009267	0	2	0.01	0.41	5.35755	0.248464	0.777156
ENSGALT00000001946	0	2	0.01	0.41	5.35755	0.248464	0.776679
ENSGALT00000018725	0	2	0.01	0.41	5.35755	0.248464	0.776202
ENSGALT00000013430	0	2	0.01	0.41	5.35755	0.248464	0.775726
ENSGALT00000012980	0	2	0.01	0.41	5.35755	0.248464	0.77525
ENSGALT00000015109	0	2	0.01	0.41	5.35755	0.248464	0.774775
ENSGALT00000013812	0	2	0.01	0.41	5.35755	0.248464	0.774301
ENSGALT00000020821	0	2	0.01	0.41	5.35755	0.248464	0.773827
ENSGALT00000015979	0	2	0.01	0.41	5.35755	0.248464	0.773354
ENSGALT00000000595	0	2	0.01	0.41	5.35755	0.248464	0.772881
ENSGALT00000020490	0	2	0.01	0.41	5.35755	0.248464	0.772409
ENSGALT00000013553	0	2	0.01	0.41	5.35755	0.248464	0.771937
ENSGALT00000016022	0	2	0.01	0.41	5.35755	0.248464	0.771466
ENSGALT00000031216	0	2	0.01	0.41	5.35755	0.248464	0.770996
ENSGALT00000026390	0	2	0.01	0.41	5.35755	0.248464	0.770526
ENSGALT00000001512	0	2	0.01	0.41	5.35755	0.248464	0.770057
ENSGALT00000023402	0	2	0.01	0.41	5.35755	0.248464	0.769588
ENSGALT00000014476	0	2	0.01	0.41	5.35755	0.248464	0.76912
ENSGALT00000032419	0	2	0.01	0.41	5.35755	0.248464	0.768652
ENSGALT00000025215	0	2	0.01	0.41	5.35755	0.248464	0.768185
ENSGALT00000026758	0	2	0.01	0.41	5.35755	0.248464	0.767719
ENSGALT00000007626	0	2	0.01	0.41	5.35755	0.248464	0.767253
ENSGALT00000032631	0	2	0.01	0.41	5.35755	0.248464	0.766788
ENSGALT00000005511	0	2	0.01	0.41	5.35755	0.248464	0.766323
ENSGALT00000024939	0	2	0.01	0.41	5.35755	0.248464	0.765859
ENSGALT00000030073	0	2	0.01	0.41	5.35755	0.248464	0.765395
ENSGALT00000016905	0	2	0.01	0.41	5.35755	0.248464	0.764932
ENSGALT00000019447	0	2	0.01	0.41	5.35755	0.248464	0.76447
ENSGALT00000041401	0	2	0.01	0.41	5.35755	0.248464	0.764008
ENSGALT00000027735	0	2	0.01	0.41	5.35755	0.248464	0.763547
ENSGALT00000027727	0	2	0.01	0.41	5.35755	0.248464	0.763086
ENSGALT00000026423	0	2	0.01	0.41	5.35755	0.248464	0.762626
ENSGALT00000011469	0	2	0.01	0.41	5.35755	0.248464	0.762166
ENSGALT00000005176	0	2	0.01	0.41	5.35755	0.248464	0.761707
ENSGALT00000021346	0	2	0.01	0.41	5.35755	0.248464	0.761248
ENSGALT00000008592	0	2	0.01	0.41	5.35755	0.248464	0.76079
ENSGALT00000022093	0	2	0.01	0.41	5.35755	0.248464	0.760333
ENSGALT00000007396	0	2	0.01	0.41	5.35755	0.248464	0.759876
ENSGALT00000000849	0	2	0.01	0.41	5.35755	0.248464	0.759419
ENSGALT00000002781	0	2	0.01	0.41	5.35755	0.248464	0.758964
ENSGALT00000018821	0	2	0.01	0.41	5.35755	0.248464	0.758508
ENSGALT00000010722	0	2	0.01	0.41	5.35755	0.248464	0.758054
ENSGALT00000008009	0	2	0.01	0.41	5.35755	0.248464	0.757599
ENSGALT00000033873	0	2	0.01	0.41	5.35755	0.248464	0.757146
ENSGALT00000041172	0	2	0.01	0.41	5.35755	0.248464	0.756693
ENSGALT00000033559	0	2	0.01	0.41	5.35755	0.248464	0.75624
ENSGALT00000008126	0	2	0.01	0.41	5.35755	0.248464	0.755788
ENSGALT00000020399	0	2	0.01	0.41	5.35755	0.248464	0.755336
ENSGALT00000009616	0	2	0.01	0.41	5.35755	0.248464	0.754886
ENSGALT00000027399	0	2	0.01	0.41	5.35755	0.248464	0.754435
ENSGALT00000039424	0	2	0.01	0.41	5.35755	0.248464	0.753985
ENSGALT00000013198	0	2	0.01	0.41	5.35755	0.248464	0.753536
ENSGALT00000005982	0	2	0.01	0.41	5.35755	0.248464	0.753087
ENSGALT00000005650	0	2	0.01	0.41	5.35755	0.248464	0.752639
ENSGALT00000013501	0	2	0.01	0.41	5.35755	0.248464	0.752191
ENSGALT00000002971	0	2	0.01	0.41	5.35755	0.248464	0.751744
ENSGALT00000006602	0	2	0.01	0.41	5.35755	0.248464	0.751297
ENSGALT00000014387	0	2	0.01	0.41	5.35755	0.248464	0.750851
ENSGALT00000001808	0	2	0.01	0.41	5.35755	0.248464	0.750406
ENSGALT00000018841	0	2	0.01	0.41	5.35755	0.248464	0.74996
ENSGALT00000025327	0	2	0.01	0.41	5.35755	0.248464	0.749516
ENSGALT00000022479	0	2	0.01	0.41	5.35755	0.248464	0.749072
ENSGALT00000036313	0	2	0.01	0.41	5.35755	0.248464	0.748628
ENSGALT00000003385	0	2	0.01	0.41	5.35755	0.248464	0.748185
ENSGALT00000017902	0	2	0.01	0.41	5.35755	0.248464	0.747743
ENSGALT00000023088	0	2	0.01	0.41	5.35755	0.248464	0.747301
ENSGALT00000001634	0	2	0.01	0.41	5.35755	0.248464	0.74686
ENSGALT00000024694	0	2	0.01	0.41	5.35755	0.248464	0.746419
ENSGALT00000011490	0	2	0.01	0.41	5.35755	0.248464	0.745978
ENSGALT00000014571	0	2	0.01	0.41	5.35755	0.248464	0.745538
ENSGALT00000026404	0	2	0.01	0.41	5.35755	0.248464	0.745099
ENSGALT00000007232	0	2	0.01	0.41	5.35755	0.248464	0.74466
ENSGALT00000007883	0	2	0.01	0.41	5.35755	0.248464	0.744222
ENSGALT00000011831	0	2	0.01	0.41	5.35755	0.248464	0.743784
ENSGALT00000040296	0	2	0.01	0.41	5.35755	0.248464	0.743347
ENSGALT00000026700	0	2	0.01	0.41	5.35755	0.248464	0.74291
ENSGALT00000013750	0	2	0.01	0.41	5.35755	0.248464	0.742474
ENSGALT00000004241	0	2	0.01	0.41	5.35755	0.248464	0.742038
ENSGALT00000005080	0	2	0.01	0.41	5.35755	0.248464	0.741603
ENSGALT00000018238	0	2	0.01	0.41	5.35755	0.248464	0.741168
ENSGALT00000035171	0	2	0.01	0.41	5.35755	0.248464	0.740734
ENSGALT00000028022	0	2	0.01	0.41	5.35755	0.248464	0.740301
ENSGALT00000018584	0	2	0.01	0.41	5.35755	0.248464	0.739867
ENSGALT00000016432	0	2	0.01	0.41	5.35755	0.248464	0.739435
ENSGALT00000038481	0	2	0.01	0.41	5.35755	0.248464	0.739003
ENSGALT00000007838	0	2	0.01	0.41	5.35755	0.248464	0.738571
ENSGALT00000037297	0	2	0.01	0.41	5.35755	0.248464	0.73814
ENSGALT00000017069	0	2	0.01	0.41	5.35755	0.248464	0.737709
ENSGALT00000029909	0	2	0.01	0.41	5.35755	0.248464	0.737279
ENSGALT00000023092	0	2	0.01	0.41	5.35755	0.248464	0.736849
ENSGALT00000005651	0	2	0.01	0.41	5.35755	0.248464	0.73642
ENSGALT00000035586	0	2	0.01	0.41	5.35755	0.248464	0.735991
ENSGALT00000011997	0	2	0.01	0.41	5.35755	0.248464	0.735563
ENSGALT00000006901	0	2	0.01	0.41	5.35755	0.248464	0.735136
ENSGALT00000002638	0	2	0.01	0.41	5.35755	0.248464	0.734708
ENSGALT00000026595	0	2	0.01	0.41	5.35755	0.248464	0.734282
ENSGALT00000027368	0	2	0.01	0.41	5.35755	0.248464	0.733856
ENSGALT00000016793	0	2	0.01	0.41	5.35755	0.248464	0.73343
ENSGALT00000006053	0	2	0.01	0.41	5.35755	0.248464	0.733005
ENSGALT00000017393	0	2	0.01	0.41	5.35755	0.248464	0.73258
ENSGALT00000008461	0	2	0.01	0.41	5.35755	0.248464	0.732156
ENSGALT00000006321	0	2	0.01	0.41	5.35755	0.248464	0.731732
ENSGALT00000017568	0	2	0.01	0.41	5.35755	0.248464	0.731309
ENSGALT00000014782	0	2	0.01	0.41	5.35755	0.248464	0.730886
ENSGALT00000041209	0	2	0.01	0.41	5.35755	0.248464	0.730464
ENSGALT00000019352	0	2	0.01	0.41	5.35755	0.248464	0.730042
ENSGALT00000023883	0	2	0.01	0.41	5.35755	0.248464	0.729621
ENSGALT00000005655	0	2	0.01	0.41	5.35755	0.248464	0.7292
ENSGALT00000026489	0	2	0.01	0.41	5.35755	0.248464	0.72878
ENSGALT00000017692	0	2	0.01	0.41	5.35755	0.248464	0.72836
ENSGALT00000014990	0	2	0.01	0.41	5.35755	0.248464	0.727941
ENSGALT00000015173	0	2	0.01	0.41	5.35755	0.248464	0.727522
ENSGALT00000037704	0	2	0.01	0.41	5.35755	0.248464	0.727104
ENSGALT00000008337	0	2	0.01	0.41	5.35755	0.248464	0.726686
ENSGALT00000002516	0	2	0.01	0.41	5.35755	0.248464	0.726268
ENSGALT00000022137	0	2	0.01	0.41	5.35755	0.248464	0.725851
ENSGALT00000007787	0	2	0.01	0.41	5.35755	0.248464	0.725435
ENSGALT00000009022	0	2	0.01	0.41	5.35755	0.248464	0.725019
ENSGALT00000013858	0	2	0.01	0.41	5.35755	0.248464	0.724604
ENSGALT00000018958	0	2	0.01	0.41	5.35755	0.248464	0.724189
ENSGALT00000026251	0	2	0.01	0.41	5.35755	0.248464	0.723774
ENSGALT00000011570	0	2	0.01	0.41	5.35755	0.248464	0.72336
ENSGALT00000040325	0	2	0.01	0.41	5.35755	0.248464	0.722946
ENSGALT00000011877	0	2	0.01	0.41	5.35755	0.248464	0.722533
ENSGALT00000017083	0	2	0.01	0.41	5.35755	0.248464	0.722121
ENSGALT00000009806	0	2	0.01	0.41	5.35755	0.248464	0.721709
ENSGALT00000025538	0	2	0.01	0.41	5.35755	0.248464	0.721297
ENSGALT00000017099	0	2	0.01	0.41	5.35755	0.248464	0.720886
ENSGALT00000011148	0	2	0.01	0.41	5.35755	0.248464	0.720475
ENSGALT00000025984	0	2	0.01	0.41	5.35755	0.248464	0.720065
ENSGALT00000024702	0	2	0.01	0.41	5.35755	0.248464	0.719655
ENSGALT00000016526	0	2	0.01	0.41	5.35755	0.248464	0.719245
ENSGALT00000027348	0	2	0.01	0.41	5.35755	0.248464	0.718836
ENSGALT00000036685	0	2	0.01	0.41	5.35755	0.248464	0.718428
ENSGALT00000004723	0	2	0.01	0.41	5.35755	0.248464	0.71802
ENSGALT00000026456	0	2	0.01	0.41	5.35755	0.248464	0.717613
ENSGALT00000010304	0	2	0.01	0.41	5.35755	0.248464	0.717205
ENSGALT00000003571	0	2	0.01	0.41	5.35755	0.248464	0.716799
ENSGALT00000017465	0	2	0.01	0.41	5.35755	0.248464	0.716393
ENSGALT00000040733	0	2	0.01	0.41	5.35755	0.248464	0.715987
ENSGALT00000030680	0	2	0.01	0.41	5.35755	0.248464	0.715582
ENSGALT00000027106	0	2	0.01	0.41	5.35755	0.248464	0.715177
ENSGALT00000018451	0	2	0.01	0.41	5.35755	0.248464	0.714773
ENSGALT00000017603	0	2	0.01	0.41	5.35755	0.248464	0.714369
ENSGALT00000031439	0	2	0.01	0.41	5.35755	0.248464	0.713966
ENSGALT00000013227	1	37	0.2	7.6	5.24793	0.000574578	0.00905272
ENSGALT00000001861	0	1	0.01	0.21	4.39232	0.49795	1.02927
ENSGALT00000015737	0	1	0.01	0.21	4.39232	0.49795	1.02885
ENSGALT00000037083	0	1	0.01	0.21	4.39232	0.49795	1.02844
ENSGALT00000005018	0	1	0.01	0.21	4.39232	0.49795	1.02802
ENSGALT00000027329	0	1	0.01	0.21	4.39232	0.49795	1.0276
ENSGALT00000017864	0	1	0.01	0.21	4.39232	0.49795	1.02719
ENSGALT00000040348	0	1	0.01	0.21	4.39232	0.49795	1.02677
ENSGALT00000009539	0	1	0.01	0.21	4.39232	0.49795	1.02635
ENSGALT00000009192	0	1	0.01	0.21	4.39232	0.49795	1.02594
ENSGALT00000009029	0	1	0.01	0.21	4.39232	0.49795	1.02552
ENSGALT00000007929	0	1	0.01	0.21	4.39232	0.49795	1.02511
ENSGALT00000020862	0	1	0.01	0.21	4.39232	0.49795	1.02469
ENSGALT00000019920	0	1	0.01	0.21	4.39232	0.49795	1.02428
ENSGALT00000007082	0	1	0.01	0.21	4.39232	0.49795	1.02387
ENSGALT00000000671	0	1	0.01	0.21	4.39232	0.49795	1.02345
ENSGALT00000026137	0	1	0.01	0.21	4.39232	0.49795	1.02304
ENSGALT00000012108	0	1	0.01	0.21	4.39232	0.49795	1.02263
ENSGALT00000013519	0	1	0.01	0.21	4.39232	0.49795	1.02221
ENSGALT00000006325	0	1	0.01	0.21	4.39232	0.49795	1.0218
ENSGALT00000012394	0	1	0.01	0.21	4.39232	0.49795	1.02139
ENSGALT00000019245	0	1	0.01	0.21	4.39232	0.49795	1.02098
ENSGALT00000013165	0	1	0.01	0.21	4.39232	0.49795	1.02057
ENSGALT00000000471	0	1	0.01	0.21	4.39232	0.49795	1.02016
ENSGALT00000036535	0	1	0.01	0.21	4.39232	0.49795	1.01975
ENSGALT00000027961	0	1	0.01	0.21	4.39232	0.49795	1.01934
ENSGALT00000012409	0	1	0.01	0.21	4.39232	0.49795	1.01893
ENSGALT00000004840	0	1	0.01	0.21	4.39232	0.49795	1.01852
ENSGALT00000009229	0	1	0.01	0.21	4.39232	0.49795	1.01811
ENSGALT00000017779	0	1	0.01	0.21	4.39232	0.49795	1.0177
ENSGALT00000021230	0	1	0.01	0.21	4.39232	0.49795	1.01729
ENSGALT00000008025	0	1	0.01	0.21	4.39232	0.49795	1.01688
ENSGALT00000022198	0	1	0.01	0.21	4.39232	0.49795	1.01647
ENSGALT00000023753	0	1	0.01	0.21	4.39232	0.49795	1.01607
ENSGALT00000002849	0	1	0.01	0.21	4.39232	0.49795	1.01566
ENSGALT00000005503	0	1	0.01	0.21	4.39232	0.49795	1.01525
ENSGALT00000019137	0	1	0.01	0.21	4.39232	0.49795	1.01484
ENSGALT00000033195	0	1	0.01	0.21	4.39232	0.49795	1.01444
ENSGALT00000033247	0	1	0.01	0.21	4.39232	0.49795	1.01403
ENSGALT00000012144	0	1	0.01	0.21	4.39232	0.49795	1.01363
ENSGALT00000036618	0	1	0.01	0.21	4.39232	0.49795	1.01322
ENSGALT00000000573	0	1	0.01	0.21	4.39232	0.49795	1.01282
ENSGALT00000005779	0	1	0.01	0.21	4.39232	0.49795	1.01241
ENSGALT00000007194	0	1	0.01	0.21	4.39232	0.49795	1.01201
ENSGALT00000009439	0	1	0.01	0.21	4.39232	0.49795	1.0116
ENSGALT00000005199	0	1	0.01	0.21	4.39232	0.49795	1.0112
ENSGALT00000008219	0	1	0.01	0.21	4.39232	0.49795	1.0108
ENSGALT00000022142	0	1	0.01	0.21	4.39232	0.49795	1.01039
ENSGALT00000001662	0	1	0.01	0.21	4.39232	0.49795	1.00999
ENSGALT00000015050	0	1	0.01	0.21	4.39232	0.49795	1.00959
ENSGALT00000037185	0	1	0.01	0.21	4.39232	0.49795	1.00919
ENSGALT00000012869	0	1	0.01	0.21	4.39232	0.49795	1.00878
ENSGALT00000040668	0	1	0.01	0.21	4.39232	0.49795	1.00838
ENSGALT00000005934	0	1	0.01	0.21	4.39232	0.49795	1.00798
ENSGALT00000000584	0	1	0.01	0.21	4.39232	0.49795	1.00758
ENSGALT00000010010	0	1	0.01	0.21	4.39232	0.49795	1.00718
ENSGALT00000026420	0	1	0.01	0.21	4.39232	0.49795	1.00678
ENSGALT00000023997	0	1	0.01	0.21	4.39232	0.49795	1.00638
ENSGALT00000009265	0	1	0.01	0.21	4.39232	0.49795	1.00598
ENSGALT00000017584	0	1	0.01	0.21	4.39232	0.49795	1.00558
ENSGALT00000019399	0	1	0.01	0.21	4.39232	0.49795	1.00518
ENSGALT00000025728	0	1	0.01	0.21	4.39232	0.49795	1.00478
ENSGALT00000023610	0	1	0.01	0.21	4.39232	0.49795	1.00439
ENSGALT00000013840	0	1	0.01	0.21	4.39232	0.49795	1.00399
ENSGALT00000013093	0	1	0.01	0.21	4.39232	0.49795	1.00359
ENSGALT00000023082	0	1	0.01	0.21	4.39232	0.49795	1.00319
ENSGALT00000008861	0	1	0.01	0.21	4.39232	0.49795	1.0028
ENSGALT00000002650	0	1	0.01	0.21	4.39232	0.49795	1.0024
ENSGALT00000017956	0	1	0.01	0.21	4.39232	0.49795	1.002
ENSGALT00000026992	0	1	0.01	0.21	4.39232	0.49795	1.00161
ENSGALT00000003418	0	1	0.01	0.21	4.39232	0.49795	1.00121
ENSGALT00000010970	0	1	0.01	0.21	4.39232	0.49795	1.00082
ENSGALT00000024757	0	1	0.01	0.21	4.39232	0.49795	1.00042
ENSGALT00000009328	0	1	0.01	0.21	4.39232	0.49795	1.00003
ENSGALT00000013275	0	1	0.01	0.21	4.39232	0.49795	0.999632
ENSGALT00000011285	0	1	0.01	0.21	4.39232	0.49795	0.999238
ENSGALT00000038784	0	1	0.01	0.21	4.39232	0.49795	0.998844
ENSGALT00000009274	0	1	0.01	0.21	4.39232	0.49795	0.998451
ENSGALT00000018092	0	1	0.01	0.21	4.39232	0.49795	0.998057
ENSGALT00000029931	0	1	0.01	0.21	4.39232	0.49795	0.997664
ENSGALT00000023138	0	1	0.01	0.21	4.39232	0.49795	0.997272
ENSGALT00000014649	0	1	0.01	0.21	4.39232	0.49795	0.996879
ENSGALT00000031980	0	1	0.01	0.21	4.39232	0.49795	0.996487
ENSGALT00000010946	0	1	0.01	0.21	4.39232	0.49795	0.996096
ENSGALT00000013543	0	1	0.01	0.21	4.39232	0.49795	0.995704
ENSGALT00000002312	0	1	0.01	0.21	4.39232	0.49795	0.995313
ENSGALT00000008459	0	1	0.01	0.21	4.39232	0.49795	0.994922
ENSGALT00000013928	0	1	0.01	0.21	4.39232	0.49795	0.994532
ENSGALT00000001168	0	1	0.01	0.21	4.39232	0.49795	0.994142
ENSGALT00000027628	0	1	0.01	0.21	4.39232	0.49795	0.993752
ENSGALT00000009565	0	1	0.01	0.21	4.39232	0.49795	0.993362
ENSGALT00000013818	0	1	0.01	0.21	4.39232	0.49795	0.992973
ENSGALT00000026733	0	1	0.01	0.21	4.39232	0.49795	0.992584
ENSGALT00000017355	0	1	0.01	0.21	4.39232	0.49795	0.992196
ENSGALT00000000694	0	1	0.01	0.21	4.39232	0.49795	0.991807
ENSGALT00000014414	0	1	0.01	0.21	4.39232	0.49795	0.991419
ENSGALT00000011565	0	1	0.01	0.21	4.39232	0.49795	0.991032
ENSGALT00000014902	0	1	0.01	0.21	4.39232	0.49795	0.990644
ENSGALT00000024463	0	1	0.01	0.21	4.39232	0.49795	0.990257
ENSGALT00000017640	0	1	0.01	0.21	4.39232	0.49795	0.98987
ENSGALT00000025085	0	1	0.01	0.21	4.39232	0.49795	0.989484
ENSGALT00000006667	0	1	0.01	0.21	4.39232	0.49795	0.989097
ENSGALT00000011432	0	1	0.01	0.21	4.39232	0.49795	0.988711
ENSGALT00000022529	0	1	0.01	0.21	4.39232	0.49795	0.988326
ENSGALT00000010464	0	1	0.01	0.21	4.39232	0.49795	0.987941
ENSGALT00000026786	0	1	0.01	0.21	4.39232	0.49795	0.987556
ENSGALT00000016922	0	1	0.01	0.21	4.39232	0.49795	0.987171
ENSGALT00000019898	0	1	0.01	0.21	4.39232	0.49795	0.986786
ENSGALT00000014333	0	1	0.01	0.21	4.39232	0.49795	0.986402
ENSGALT00000007690	0	1	0.01	0.21	4.39232	0.49795	0.986019
ENSGALT00000012356	0	1	0.01	0.21	4.39232	0.49795	0.985635
ENSGALT00000027197	0	1	0.01	0.21	4.39232	0.49795	0.985252
ENSGALT00000034621	0	1	0.01	0.21	4.39232	0.49795	0.984869
ENSGALT00000023456	0	1	0.01	0.21	4.39232	0.49795	0.984486
ENSGALT00000020285	0	1	0.01	0.21	4.39232	0.49795	0.984104
ENSGALT00000027129	0	1	0.01	0.21	4.39232	0.49795	0.983722
ENSGALT00000020890	0	1	0.01	0.21	4.39232	0.49795	0.98334
ENSGALT00000016034	0	1	0.01	0.21	4.39232	0.49795	0.982959
ENSGALT00000021583	0	1	0.01	0.21	4.39232	0.49795	0.982578
ENSGALT00000020191	0	1	0.01	0.21	4.39232	0.49795	0.982197
ENSGALT00000009312	0	1	0.01	0.21	4.39232	0.49795	0.981816
ENSGALT00000009964	0	1	0.01	0.21	4.39232	0.49795	0.981436
ENSGALT00000027122	0	1	0.01	0.21	4.39232	0.49795	0.981056
ENSGALT00000023270	0	1	0.01	0.21	4.39232	0.49795	0.980676
ENSGALT00000021873	0	1	0.01	0.21	4.39232	0.49795	0.980297
ENSGALT00000007177	0	1	0.01	0.21	4.39232	0.49795	0.979918
ENSGALT00000014915	0	1	0.01	0.21	4.39232	0.49795	0.979539
ENSGALT00000007003	0	1	0.01	0.21	4.39232	0.49795	0.979161
ENSGALT00000007603	0	1	0.01	0.21	4.39232	0.49795	0.978782
ENSGALT00000026574	0	1	0.01	0.21	4.39232	0.49795	0.978404
ENSGALT00000009702	0	1	0.01	0.21	4.39232	0.49795	0.978027
ENSGALT00000008971	0	1	0.01	0.21	4.39232	0.49795	0.97765
ENSGALT00000020559	0	1	0.01	0.21	4.39232	0.49795	0.977272
ENSGALT00000015096	0	1	0.01	0.21	4.39232	0.49795	0.976896
ENSGALT00000003766	0	1	0.01	0.21	4.39232	0.49795	0.976519
ENSGALT00000024377	0	1	0.01	0.21	4.39232	0.49795	0.976143
ENSGALT00000005822	0	1	0.01	0.21	4.39232	0.49795	0.975767
ENSGALT00000021302	0	1	0.01	0.21	4.39232	0.49795	0.975392
ENSGALT00000000834	0	1	0.01	0.21	4.39232	0.49795	0.975016
ENSGALT00000017724	0	1	0.01	0.21	4.39232	0.49795	0.974641
ENSGALT00000023745	0	1	0.01	0.21	4.39232	0.49795	0.974267
ENSGALT00000019166	0	1	0.01	0.21	4.39232	0.49795	0.973892
ENSGALT00000007423	0	1	0.01	0.21	4.39232	0.49795	0.973518
ENSGALT00000030620	0	1	0.01	0.21	4.39232	0.49795	0.973144
ENSGALT00000007631	0	1	0.01	0.21	4.39232	0.49795	0.972771
ENSGALT00000026331	0	1	0.01	0.21	4.39232	0.49795	0.972397
ENSGALT00000007217	0	1	0.01	0.21	4.39232	0.49795	0.972024
ENSGALT00000014299	0	1	0.01	0.21	4.39232	0.49795	0.971652
ENSGALT00000024984	0	1	0.01	0.21	4.39232	0.49795	0.971279
ENSGALT00000007918	0	1	0.01	0.21	4.39232	0.49795	0.970907
ENSGALT00000013484	0	1	0.01	0.21	4.39232	0.49795	0.970535
ENSGALT00000011622	0	1	0.01	0.21	4.39232	0.49795	0.970164
ENSGALT00000024038	0	1	0.01	0.21	4.39232	0.49795	0.969792
ENSGALT00000013022	0	1	0.01	0.21	4.39232	0.49795	0.969421
ENSGALT00000024611	0	1	0.01	0.21	4.39232	0.49795	0.969051
ENSGALT00000001797	0	1	0.01	0.21	4.39232	0.49795	0.96868
ENSGALT00000000885	0	1	0.01	0.21	4.39232	0.49795	0.96831
ENSGALT00000006350	0	1	0.01	0.21	4.39232	0.49795	0.96794
ENSGALT00000010751	0	1	0.01	0.21	4.39232	0.49795	0.967571
ENSGALT00000004410	0	1	0.01	0.21	4.39232	0.49795	0.967201
ENSGALT00000001619	0	1	0.01	0.21	4.39232	0.49795	0.966832
ENSGALT00000032399	0	1	0.01	0.21	4.39232	0.49795	0.966464
ENSGALT00000009201	0	1	0.01	0.21	4.39232	0.49795	0.966095
ENSGALT00000001277	0	1	0.01	0.21	4.39232	0.49795	0.965727
ENSGALT00000018322	0	1	0.01	0.21	4.39232	0.49795	0.965359
ENSGALT00000027854	0	1	0.01	0.21	4.39232	0.49795	0.964991
ENSGALT00000008683	0	1	0.01	0.21	4.39232	0.49795	0.964624
ENSGALT00000025304	0	1	0.01	0.21	4.39232	0.49795	0.964257
ENSGALT00000007728	0	1	0.01	0.21	4.39232	0.49795	0.96389
ENSGALT00000016788	0	1	0.01	0.21	4.39232	0.49795	0.963524
ENSGALT00000007119	0	1	0.01	0.21	4.39232	0.49795	0.963158
ENSGALT00000013674	0	1	0.01	0.21	4.39232	0.49795	0.962792
ENSGALT00000019383	0	1	0.01	0.21	4.39232	0.49795	0.962426
ENSGALT00000003763	0	1	0.01	0.21	4.39232	0.49795	0.962061
ENSGALT00000026141	0	1	0.01	0.21	4.39232	0.49795	0.961695
ENSGALT00000025135	0	1	0.01	0.21	4.39232	0.49795	0.961331
ENSGALT00000011576	0	1	0.01	0.21	4.39232	0.49795	0.960966
ENSGALT00000012079	0	1	0.01	0.21	4.39232	0.49795	0.960602
ENSGALT00000022328	0	1	0.01	0.21	4.39232	0.49795	0.960238
ENSGALT00000006220	0	1	0.01	0.21	4.39232	0.49795	0.959874
ENSGALT00000026848	0	1	0.01	0.21	4.39232	0.49795	0.959511
ENSGALT00000005002	0	1	0.01	0.21	4.39232	0.49795	0.959147
ENSGALT00000019329	0	1	0.01	0.21	4.39232	0.49795	0.958785
ENSGALT00000004236	0	1	0.01	0.21	4.39232	0.49795	0.958422
ENSGALT00000021820	0	1	0.01	0.21	4.39232	0.49795	0.95806
ENSGALT00000017992	0	1	0.01	0.21	4.39232	0.49795	0.957697
ENSGALT00000023249	0	1	0.01	0.21	4.39232	0.49795	0.957336
ENSGALT00000025802	0	1	0.01	0.21	4.39232	0.49795	0.956974
ENSGALT00000006739	0	1	0.01	0.21	4.39232	0.49795	0.956613
ENSGALT00000020311	0	1	0.01	0.21	4.39232	0.49795	0.956252
ENSGALT00000016646	0	1	0.01	0.21	4.39232	0.49795	0.955891
ENSGALT00000009641	0	1	0.01	0.21	4.39232	0.49795	0.955531
ENSGALT00000013590	0	1	0.01	0.21	4.39232	0.49795	0.955171
ENSGALT00000004014	0	1	0.01	0.21	4.39232	0.49795	0.954811
ENSGALT00000009286	0	1	0.01	0.21	4.39232	0.49795	0.954451
ENSGALT00000009961	0	1	0.01	0.21	4.39232	0.49795	0.954092
ENSGALT00000007372	0	1	0.01	0.21	4.39232	0.49795	0.953733
ENSGALT00000006120	0	1	0.01	0.21	4.39232	0.49795	0.953374
ENSGALT00000013178	0	1	0.01	0.21	4.39232	0.49795	0.953015
ENSGALT00000027071	0	1	0.01	0.21	4.39232	0.49795	0.952657
ENSGALT00000001855	0	1	0.01	0.21	4.39232	0.49795	0.952299
ENSGALT00000009315	0	1	0.01	0.21	4.39232	0.49795	0.951941
ENSGALT00000026817	0	1	0.01	0.21	4.39232	0.49795	0.951584
ENSGALT00000022884	0	1	0.01	0.21	4.39232	0.49795	0.951227
ENSGALT00000003045	0	1	0.01	0.21	4.39232	0.49795	0.95087
ENSGALT00000027810	0	1	0.01	0.21	4.39232	0.49795	0.950513
ENSGALT00000023921	0	1	0.01	0.21	4.39232	0.49795	0.950157
ENSGALT00000004808	0	1	0.01	0.21	4.39232	0.49795	0.9498
ENSGALT00000024124	0	1	0.01	0.21	4.39232	0.49795	0.949445
ENSGALT00000015953	0	1	0.01	0.21	4.39232	0.49795	0.949089
ENSGALT00000008901	0	1	0.01	0.21	4.39232	0.49795	0.948734
ENSGALT00000030445	0	1	0.01	0.21	4.39232	0.49795	0.948379
ENSGALT00000016578	0	1	0.01	0.21	4.39232	0.49795	0.948024
ENSGALT00000016215	0	1	0.01	0.21	4.39232	0.49795	0.947669
ENSGALT00000024010	0	1	0.01	0.21	4.39232	0.49795	0.947315
ENSGALT00000023710	0	1	0.01	0.21	4.39232	0.49795	0.946961
ENSGALT00000005629	0	1	0.01	0.21	4.39232	0.49795	0.946607
ENSGALT00000015817	0	1	0.01	0.21	4.39232	0.49795	0.946254
ENSGALT00000037937	0	1	0.01	0.21	4.39232	0.49795	0.945901
ENSGALT00000026100	0	1	0.01	0.21	4.39232	0.49795	0.945548
ENSGALT00000005887	0	1	0.01	0.21	4.39232	0.49795	0.945195
ENSGALT00000018029	0	1	0.01	0.21	4.39232	0.49795	0.944842
ENSGALT00000020960	0	1	0.01	0.21	4.39232	0.49795	0.94449
ENSGALT00000022311	0	1	0.01	0.21	4.39232	0.49795	0.944138
ENSGALT00000006228	0	1	0.01	0.21	4.39232	0.49795	0.943787
ENSGALT00000004394	0	1	0.01	0.21	4.39232	0.49795	0.943435
ENSGALT00000021246	0	1	0.01	0.21	4.39232	0.49795	0.943084
ENSGALT00000008505	0	1	0.01	0.21	4.39232	0.49795	0.942733
ENSGALT00000022353	0	1	0.01	0.21	4.39232	0.49795	0.942383
ENSGALT00000007499	0	1	0.01	0.21	4.39232	0.49795	0.942033
ENSGALT00000009037	0	1	0.01	0.21	4.39232	0.49795	0.941682
ENSGALT00000009493	0	1	0.01	0.21	4.39232	0.49795	0.941333
ENSGALT00000009887	0	1	0.01	0.21	4.39232	0.49795	0.940983
ENSGALT00000017630	0	1	0.01	0.21	4.39232	0.49795	0.940634
ENSGALT00000017897	0	1	0.01	0.21	4.39232	0.49795	0.940285
ENSGALT00000010780	0	1	0.01	0.21	4.39232	0.49795	0.939936
ENSGALT00000015103	0	1	0.01	0.21	4.39232	0.49795	0.939588
ENSGALT00000000141	0	1	0.01	0.21	4.39232	0.49795	0.939239
ENSGALT00000004875	0	1	0.01	0.21	4.39232	0.49795	0.938891
ENSGALT00000023042	0	1	0.01	0.21	4.39232	0.49795	0.938544
ENSGALT00000025511	0	1	0.01	0.21	4.39232	0.49795	0.938196
ENSGALT00000016989	0	1	0.01	0.21	4.39232	0.49795	0.937849
ENSGALT00000038702	0	1	0.01	0.21	4.39232	0.49795	0.937502
ENSGALT00000025442	0	1	0.01	0.21	4.39232	0.49795	0.937155
ENSGALT00000015537	0	1	0.01	0.21	4.39232	0.49795	0.936809
ENSGALT00000027377	0	1	0.01	0.21	4.39232	0.49795	0.936463
ENSGALT00000007937	0	1	0.01	0.21	4.39232	0.49795	0.936117
ENSGALT00000033499	0	1	0.01	0.21	4.39232	0.49795	0.935771
ENSGALT00000039127	0	1	0.01	0.21	4.39232	0.49795	0.935425
ENSGALT00000016417	0	1	0.01	0.21	4.39232	0.49795	0.93508
ENSGALT00000007260	0	1	0.01	0.21	4.39232	0.49795	0.934735
ENSGALT00000010596	0	1	0.01	0.21	4.39232	0.49795	0.934391
ENSGALT00000017972	0	1	0.01	0.21	4.39232	0.49795	0.934046
ENSGALT00000002520	0	1	0.01	0.21	4.39232	0.49795	0.933702
ENSGALT00000034236	0	1	0.01	0.21	4.39232	0.49795	0.933358
ENSGALT00000035946	0	1	0.01	0.21	4.39232	0.49795	0.933015
ENSGALT00000010203	0	1	0.01	0.21	4.39232	0.49795	0.932671
ENSGALT00000027626	0	1	0.01	0.21	4.39232	0.49795	0.932328
ENSGALT00000006976	0	1	0.01	0.21	4.39232	0.49795	0.931985
ENSGALT00000000594	0	1	0.01	0.21	4.39232	0.49795	0.931642
ENSGALT00000012701	0	1	0.01	0.21	4.39232	0.49795	0.9313
ENSGALT00000015267	0	1	0.01	0.21	4.39232	0.49795	0.930958
ENSGALT00000039021	0	1	0.01	0.21	4.39232	0.49795	0.930616
ENSGALT00000003804	0	1	0.01	0.21	4.39232	0.49795	0.930274
ENSGALT00000027409	0	1	0.01	0.21	4.39232	0.49795	0.929933
ENSGALT00000002226	0	1	0.01	0.21	4.39232	0.49795	0.929592
ENSGALT00000003814	0	1	0.01	0.21	4.39232	0.49795	0.929251
ENSGALT00000022275	0	1	0.01	0.21	4.39232	0.49795	0.92891
ENSGALT00000031145	0	1	0.01	0.21	4.39232	0.49795	0.92857
ENSGALT00000015350	0	1	0.01	0.21	4.39232	0.49795	0.92823
ENSGALT00000010811	0	1	0.01	0.21	4.39232	0.49795	0.92789
ENSGALT00000039974	0	1	0.01	0.21	4.39232	0.49795	0.92755
ENSGALT00000005928	0	1	0.01	0.21	4.39232	0.49795	0.927211
ENSGALT00000015940	0	1	0.01	0.21	4.39232	0.49795	0.926872
ENSGALT00000025350	0	1	0.01	0.21	4.39232	0.49795	0.926533
ENSGALT00000020647	0	1	0.01	0.21	4.39232	0.49795	0.926194
ENSGALT00000003518	0	1	0.01	0.21	4.39232	0.49795	0.925856
ENSGALT00000019370	0	1	0.01	0.21	4.39232	0.49795	0.925518
ENSGALT00000009094	0	1	0.01	0.21	4.39232	0.49795	0.92518
ENSGALT00000002318	0	1	0.01	0.21	4.39232	0.49795	0.924842
ENSGALT00000010121	0	1	0.01	0.21	4.39232	0.49795	0.924505
ENSGALT00000001691	0	1	0.01	0.21	4.39232	0.49795	0.924168
ENSGALT00000017313	0	1	0.01	0.21	4.39232	0.49795	0.923831
ENSGALT00000025122	0	1	0.01	0.21	4.39232	0.49795	0.923494
ENSGALT00000006491	0	1	0.01	0.21	4.39232	0.49795	0.923158
ENSGALT00000002335	0	1	0.01	0.21	4.39232	0.49795	0.922821
ENSGALT00000004880	0	1	0.01	0.21	4.39232	0.49795	0.922485
ENSGALT00000008326	0	1	0.01	0.21	4.39232	0.49795	0.92215
ENSGALT00000002733	0	1	0.01	0.21	4.39232	0.49795	0.921814
ENSGALT00000012043	0	1	0.01	0.21	4.39232	0.49795	0.921479
ENSGALT00000008752	0	1	0.01	0.21	4.39232	0.49795	0.921144
ENSGALT00000020693	0	1	0.01	0.21	4.39232	0.49795	0.920809
ENSGALT00000007739	0	1	0.01	0.21	4.39232	0.49795	0.920475
ENSGALT00000004936	0	1	0.01	0.21	4.39232	0.49795	0.920141
ENSGALT00000010687	0	1	0.01	0.21	4.39232	0.49795	0.919807
ENSGALT00000017828	0	1	0.01	0.21	4.39232	0.49795	0.919473
ENSGALT00000011983	0	1	0.01	0.21	4.39232	0.49795	0.919139
ENSGALT00000020097	0	1	0.01	0.21	4.39232	0.49795	0.918806
ENSGALT00000035152	0	1	0.01	0.21	4.39232	0.49795	0.918473
ENSGALT00000040899	0	1	0.01	0.21	4.39232	0.49795	0.91814
ENSGALT00000006657	0	1	0.01	0.21	4.39232	0.49795	0.917808
ENSGALT00000024368	0	1	0.01	0.21	4.39232	0.49795	0.917476
ENSGALT00000025373	0	1	0.01	0.21	4.39232	0.49795	0.917144
ENSGALT00000040347	0	1	0.01	0.21	4.39232	0.49795	0.916812
ENSGALT00000027667	0	1	0.01	0.21	4.39232	0.49795	0.91648
ENSGALT00000026009	0	1	0.01	0.21	4.39232	0.49795	0.916149
ENSGALT00000017218	0	1	0.01	0.21	4.39232	0.49795	0.915818
ENSGALT00000015759	0	1	0.01	0.21	4.39232	0.49795	0.915487
ENSGALT00000016753	0	1	0.01	0.21	4.39232	0.49795	0.915156
ENSGALT00000010770	0	1	0.01	0.21	4.39232	0.49795	0.914826
ENSGALT00000025435	0	1	0.01	0.21	4.39232	0.49795	0.914496
ENSGALT00000005938	0	1	0.01	0.21	4.39232	0.49795	0.914166
ENSGALT00000031908	0	1	0.01	0.21	4.39232	0.49795	0.913836
ENSGALT00000016344	0	1	0.01	0.21	4.39232	0.49795	0.913507
ENSGALT00000014336	0	1	0.01	0.21	4.39232	0.49795	0.913177
ENSGALT00000008982	0	1	0.01	0.21	4.39232	0.49795	0.912849
ENSGALT00000000420	0	1	0.01	0.21	4.39232	0.49795	0.91252
ENSGALT00000008510	0	1	0.01	0.21	4.39232	0.49795	0.912191
ENSGALT00000018794	0	1	0.01	0.21	4.39232	0.49795	0.911863
ENSGALT00000004582	0	1	0.01	0.21	4.39232	0.49795	0.911535
ENSGALT00000005519	0	1	0.01	0.21	4.39232	0.49795	0.911207
ENSGALT00000013361	0	1	0.01	0.21	4.39232	0.49795	0.91088
ENSGALT00000016244	0	1	0.01	0.21	4.39232	0.49795	0.910552
ENSGALT00000013531	0	1	0.01	0.21	4.39232	0.49795	0.910225
ENSGALT00000009388	0	1	0.01	0.21	4.39232	0.49795	0.909899
ENSGALT00000015137	0	1	0.01	0.21	4.39232	0.49795	0.909572
ENSGALT00000021732	0	1	0.01	0.21	4.39232	0.49795	0.909246
ENSGALT00000007313	0	1	0.01	0.21	4.39232	0.49795	0.908919
ENSGALT00000023868	0	1	0.01	0.21	4.39232	0.49795	0.908594
ENSGALT00000013756	0	1	0.01	0.21	4.39232	0.49795	0.908268
ENSGALT00000008390	0	1	0.01	0.21	4.39232	0.49795	0.907943
ENSGALT00000000029	0	1	0.01	0.21	4.39232	0.49795	0.907617
ENSGALT00000015195	0	1	0.01	0.21	4.39232	0.49795	0.907292
ENSGALT00000028228	0	1	0.01	0.21	4.39232	0.49795	0.906968
ENSGALT00000004266	0	1	0.01	0.21	4.39232	0.49795	0.906643
ENSGALT00000014290	0	1	0.01	0.21	4.39232	0.49795	0.906319
ENSGALT00000020947	0	1	0.01	0.21	4.39232	0.49795	0.905995
ENSGALT00000007598	0	1	0.01	0.21	4.39232	0.49795	0.905671
ENSGALT00000024762	0	1	0.01	0.21	4.39232	0.49795	0.905347
ENSGALT00000028061	0	1	0.01	0.21	4.39232	0.49795	0.905024
ENSGALT00000019028	0	1	0.01	0.21	4.39232	0.49795	0.904701
ENSGALT00000013975	0	1	0.01	0.21	4.39232	0.49795	0.904378
ENSGALT00000001176	0	1	0.01	0.21	4.39232	0.49795	0.904055
ENSGALT00000032983	0	1	0.01	0.21	4.39232	0.49795	0.903733
ENSGALT00000021368	0	1	0.01	0.21	4.39232	0.49795	0.903411
ENSGALT00000006591	0	1	0.01	0.21	4.39232	0.49795	0.903089
ENSGALT00000020384	0	1	0.01	0.21	4.39232	0.49795	0.902767
ENSGALT00000018669	0	1	0.01	0.21	4.39232	0.49795	0.902446
ENSGALT00000008232	0	1	0.01	0.21	4.39232	0.49795	0.902124
ENSGALT00000003729	0	1	0.01	0.21	4.39232	0.49795	0.901803
ENSGALT00000004265	0	1	0.01	0.21	4.39232	0.49795	0.901483
ENSGALT00000019844	0	1	0.01	0.21	4.39232	0.49795	0.901162
ENSGALT00000025769	0	1	0.01	0.21	4.39232	0.49795	0.900842
ENSGALT00000037261	0	1	0.01	0.21	4.39232	0.49795	0.900522
ENSGALT00000015176	0	1	0.01	0.21	4.39232	0.49795	0.900202
ENSGALT00000010276	0	1	0.01	0.21	4.39232	0.49795	0.899882
ENSGALT00000007209	0	1	0.01	0.21	4.39232	0.49795	0.899562
ENSGALT00000041155	0	1	0.01	0.21	4.39232	0.49795	0.899243
ENSGALT00000003431	0	1	0.01	0.21	4.39232	0.49795	0.898924
ENSGALT00000006191	0	1	0.01	0.21	4.39232	0.49795	0.898606
ENSGALT00000026525	0	1	0.01	0.21	4.39232	0.49795	0.898287
ENSGALT00000003145	0	1	0.01	0.21	4.39232	0.49795	0.897969
ENSGALT00000036208	0	1	0.01	0.21	4.39232	0.49795	0.897651
ENSGALT00000037284	0	1	0.01	0.21	4.39232	0.49795	0.897333
ENSGALT00000018644	0	1	0.01	0.21	4.39232	0.49795	0.897015
ENSGALT00000006288	0	1	0.01	0.21	4.39232	0.49795	0.896698
ENSGALT00000002469	0	1	0.01	0.21	4.39232	0.49795	0.89638
ENSGALT00000015456	0	1	0.01	0.21	4.39232	0.49795	0.896063
ENSGALT00000008410	0	1	0.01	0.21	4.39232	0.49795	0.895747
ENSGALT00000022615	0	1	0.01	0.21	4.39232	0.49795	0.89543
ENSGALT00000028037	0	1	0.01	0.21	4.39232	0.49795	0.895114
ENSGALT00000014085	0	1	0.01	0.21	4.39232	0.49795	0.894798
ENSGALT00000039690	0	1	0.01	0.21	4.39232	0.49795	0.894482
ENSGALT00000012660	0	1	0.01	0.21	4.39232	0.49795	0.894166
ENSGALT00000010075	0	1	0.01	0.21	4.39232	0.49795	0.893851
ENSGALT00000008137	0	1	0.01	0.21	4.39232	0.49795	0.893536
ENSGALT00000015995	0	1	0.01	0.21	4.39232	0.49795	0.893221
ENSGALT00000028093	0	1	0.01	0.21	4.39232	0.49795	0.892906
ENSGALT00000007993	0	1	0.01	0.21	4.39232	0.49795	0.892592
ENSGALT00000039303	0	1	0.01	0.21	4.39232	0.49795	0.892277
ENSGALT00000020831	0	1	0.01	0.21	4.39232	0.49795	0.891963
ENSGALT00000012577	0	1	0.01	0.21	4.39232	0.49795	0.891649
ENSGALT00000003581	0	1	0.01	0.21	4.39232	0.49795	0.891336
ENSGALT00000026363	0	1	0.01	0.21	4.39232	0.49795	0.891022
ENSGALT00000022592	0	1	0.01	0.21	4.39232	0.49795	0.890709
ENSGALT00000011448	0	1	0.01	0.21	4.39232	0.49795	0.890396
ENSGALT00000024811	0	1	0.01	0.21	4.39232	0.49795	0.890083
ENSGALT00000009397	0	1	0.01	0.21	4.39232	0.49795	0.889771
ENSGALT00000026987	0	1	0.01	0.21	4.39232	0.49795	0.889459
ENSGALT00000009679	0	1	0.01	0.21	4.39232	0.49795	0.889147
ENSGALT00000010528	0	1	0.01	0.21	4.39232	0.49795	0.888835
ENSGALT00000002361	0	1	0.01	0.21	4.39232	0.49795	0.888523
ENSGALT00000008618	0	1	0.01	0.21	4.39232	0.49795	0.888212
ENSGALT00000025656	0	1	0.01	0.21	4.39232	0.49795	0.8879
ENSGALT00000016804	0	1	0.01	0.21	4.39232	0.49795	0.887589
ENSGALT00000000323	0	1	0.01	0.21	4.39232	0.49795	0.887279
ENSGALT00000024950	0	1	0.01	0.21	4.39232	0.49795	0.886968
ENSGALT00000003200	0	1	0.01	0.21	4.39232	0.49795	0.886658
ENSGALT00000013924	0	1	0.01	0.21	4.39232	0.49795	0.886348
ENSGALT00000011578	0	1	0.01	0.21	4.39232	0.49795	0.886038
ENSGALT00000026804	0	1	0.01	0.21	4.39232	0.49795	0.885728
ENSGALT00000040625	0	1	0.01	0.21	4.39232	0.49795	0.885418
ENSGALT00000001057	0	1	0.01	0.21	4.39232	0.49795	0.885109
ENSGALT00000003135	0	1	0.01	0.21	4.39232	0.49795	0.8848
ENSGALT00000014545	0	1	0.01	0.21	4.39232	0.49795	0.884491
ENSGALT00000029985	0	1	0.01	0.21	4.39232	0.49795	0.884183
ENSGALT00000020798	0	1	0.01	0.21	4.39232	0.49795	0.883874
ENSGALT00000025290	0	1	0.01	0.21	4.39232	0.49795	0.883566
ENSGALT00000001852	0	1	0.01	0.21	4.39232	0.49795	0.883258
ENSGALT00000024907	0	1	0.01	0.21	4.39232	0.49795	0.88295
ENSGALT00000014420	0	1	0.01	0.21	4.39232	0.49795	0.882643
ENSGALT00000021713	0	1	0.01	0.21	4.39232	0.49795	0.882335
ENSGALT00000013808	0	1	0.01	0.21	4.39232	0.49795	0.882028
ENSGALT00000024313	0	1	0.01	0.21	4.39232	0.49795	0.881721
ENSGALT00000020591	0	1	0.01	0.21	4.39232	0.49795	0.881415
ENSGALT00000034417	0	1	0.01	0.21	4.39232	0.49795	0.881108
ENSGALT00000025882	0	1	0.01	0.21	4.39232	0.49795	0.880802
ENSGALT00000002636	0	1	0.01	0.21	4.39232	0.49795	0.880496
ENSGALT00000013735	0	1	0.01	0.21	4.39232	0.49795	0.88019
ENSGALT00000026917	0	1	0.01	0.21	4.39232	0.49795	0.879885
ENSGALT00000006511	0	1	0.01	0.21	4.39232	0.49795	0.879579
ENSGALT00000002349	0	1	0.01	0.21	4.39232	0.49795	0.879274
ENSGALT00000028252	0	1	0.01	0.21	4.39232	0.49795	0.878969
ENSGALT00000009825	0	1	0.01	0.21	4.39232	0.49795	0.878664
ENSGALT00000025208	0	1	0.01	0.21	4.39232	0.49795	0.87836
ENSGALT00000015668	0	1	0.01	0.21	4.39232	0.49795	0.878055
ENSGALT00000013539	0	1	0.01	0.21	4.39232	0.49795	0.877751
ENSGALT00000014275	0	1	0.01	0.21	4.39232	0.49795	0.877447
ENSGALT00000009729	0	1	0.01	0.21	4.39232	0.49795	0.877143
ENSGALT00000025518	0	1	0.01	0.21	4.39232	0.49795	0.87684
ENSGALT00000038514	0	1	0.01	0.21	4.39232	0.49795	0.876537
ENSGALT00000026217	0	1	0.01	0.21	4.39232	0.49795	0.876234
ENSGALT00000022288	0	1	0.01	0.21	4.39232	0.49795	0.875931
ENSGALT00000026852	0	1	0.01	0.21	4.39232	0.49795	0.875628
ENSGALT00000040006	0	1	0.01	0.21	4.39232	0.49795	0.875326
ENSGALT00000001236	0	1	0.01	0.21	4.39232	0.49795	0.875023
ENSGALT00000015247	0	1	0.01	0.21	4.39232	0.49795	0.874721
ENSGALT00000024645	0	1	0.01	0.21	4.39232	0.49795	0.874419
ENSGALT00000005023	0	1	0.01	0.21	4.39232	0.49795	0.874118
ENSGALT00000025047	0	1	0.01	0.21	4.39232	0.49795	0.873816
ENSGALT00000022642	0	1	0.01	0.21	4.39232	0.49795	0.873515
ENSGALT00000005558	0	1	0.01	0.21	4.39232	0.49795	0.873214
ENSGALT00000012478	0	1	0.01	0.21	4.39232	0.49795	0.872913
ENSGALT00000016119	0	1	0.01	0.21	4.39232	0.49795	0.872613
ENSGALT00000012969	0	1	0.01	0.21	4.39232	0.49795	0.872312
ENSGALT00000014665	0	1	0.01	0.21	4.39232	0.49795	0.872012
ENSGALT00000008495	0	1	0.01	0.21	4.39232	0.49795	0.871712
ENSGALT00000018551	0	1	0.01	0.21	4.39232	0.49795	0.871413
ENSGALT00000033869	0	1	0.01	0.21	4.39232	0.49795	0.871113
ENSGALT00000040409	0	1	0.01	0.21	4.39232	0.49795	0.870814
ENSGALT00000021611	0	1	0.01	0.21	4.39232	0.49795	0.870514
ENSGALT00000018268	0	1	0.01	0.21	4.39232	0.49795	0.870216
ENSGALT00000038015	0	1	0.01	0.21	4.39232	0.49795	0.869917
ENSGALT00000001957	0	1	0.01	0.21	4.39232	0.49795	0.869618
ENSGALT00000032821	0	1	0.01	0.21	4.39232	0.49795	0.86932
ENSGALT00000035212	0	1	0.01	0.21	4.39232	0.49795	0.869022
ENSGALT00000019419	0	1	0.01	0.21	4.39232	0.49795	0.868724
ENSGALT00000029074	0	1	0.01	0.21	4.39232	0.49795	0.868426
ENSGALT00000016499	0	1	0.01	0.21	4.39232	0.49795	0.868129
ENSGALT00000021554	0	1	0.01	0.21	4.39232	0.49795	0.867831
ENSGALT00000038433	0	1	0.01	0.21	4.39232	0.49795	0.867534
ENSGALT00000004211	0	1	0.01	0.21	4.39232	0.49795	0.867237
ENSGALT00000004047	0	1	0.01	0.21	4.39232	0.49795	0.866941
ENSGALT00000021548	0	1	0.01	0.21	4.39232	0.49795	0.866644
ENSGALT00000041115	0	1	0.01	0.21	4.39232	0.49795	0.866348
ENSGALT00000027816	0	1	0.01	0.21	4.39232	0.49795	0.866052
ENSGALT00000039422	0	1	0.01	0.21	4.39232	0.49795	0.865756
ENSGALT00000008229	0	1	0.01	0.21	4.39232	0.49795	0.86546
ENSGALT00000025181	0	1	0.01	0.21	4.39232	0.49795	0.865165
ENSGALT00000002417	0	1	0.01	0.21	4.39232	0.49795	0.864869
ENSGALT00000026473	0	1	0.01	0.21	4.39232	0.49795	0.864574
ENSGALT00000030570	0	1	0.01	0.21	4.39232	0.49795	0.86428
ENSGALT00000034730	0	1	0.01	0.21	4.39232	0.49795	0.863985
ENSGALT00000018214	0	1	0.01	0.21	4.39232	0.49795	0.86369
ENSGALT00000016208	0	1	0.01	0.21	4.39232	0.49795	0.863396
ENSGALT00000029992	0	1	0.01	0.21	4.39232	0.49795	0.863102
ENSGALT00000000136	0	1	0.01	0.21	4.39232	0.49795	0.862808
ENSGALT00000002203	0	1	0.01	0.21	4.39232	0.49795	0.862514
ENSGALT00000039849	0	1	0.01	0.21	4.39232	0.49795	0.862221
ENSGALT00000001527	0	1	0.01	0.21	4.39232	0.49795	0.861928
ENSGALT00000012147	0	1	0.01	0.21	4.39232	0.49795	0.861635
ENSGALT00000005512	0	1	0.01	0.21	4.39232	0.49795	0.861342
ENSGALT00000016480	0	1	0.01	0.21	4.39232	0.49795	0.861049
ENSGALT00000001988	0	1	0.01	0.21	4.39232	0.49795	0.860757
ENSGALT00000015075	0	1	0.01	0.21	4.39232	0.49795	0.860464
ENSGALT00000010352	0	1	0.01	0.21	4.39232	0.49795	0.860172
ENSGALT00000005844	0	1	0.01	0.21	4.39232	0.49795	0.85988
ENSGALT00000002646	0	1	0.01	0.21	4.39232	0.49795	0.859589
ENSGALT00000012569	0	1	0.01	0.21	4.39232	0.49795	0.859297
ENSGALT00000041394	0	1	0.01	0.21	4.39232	0.49795	0.859006
ENSGALT00000038813	0	1	0.01	0.21	4.39232	0.49795	0.858715
ENSGALT00000030363	0	1	0.01	0.21	4.39232	0.49795	0.858424
ENSGALT00000002763	0	1	0.01	0.21	4.39232	0.49795	0.858133
ENSGALT00000037111	0	1	0.01	0.21	4.39232	0.49795	0.857843
ENSGALT00000007849	0	1	0.01	0.21	4.39232	0.49795	0.857552
ENSGALT00000010851	0	1	0.01	0.21	4.39232	0.49795	0.857262
ENSGALT00000010319	0	1	0.01	0.21	4.39232	0.49795	0.856972
ENSGALT00000038563	0	1	0.01	0.21	4.39232	0.49795	0.856683
ENSGALT00000006147	0	1	0.01	0.21	4.39232	0.49795	0.856393
ENSGALT00000017516	0	1	0.01	0.21	4.39232	0.49795	0.856104
ENSGALT00000010803	0	1	0.01	0.21	4.39232	0.49795	0.855815
ENSGALT00000024599	0	1	0.01	0.21	4.39232	0.49795	0.855526
ENSGALT00000021988	0	1	0.01	0.21	4.39232	0.49795	0.855237
ENSGALT00000019632	0	1	0.01	0.21	4.39232	0.49795	0.854949
ENSGALT00000008115	0	1	0.01	0.21	4.39232	0.49795	0.85466
ENSGALT00000013014	0	1	0.01	0.21	4.39232	0.49795	0.854372
ENSGALT00000003754	0	1	0.01	0.21	4.39232	0.49795	0.854084
ENSGALT00000006611	0	1	0.01	0.21	4.39232	0.49795	0.853796
ENSGALT00000005992	0	1	0.01	0.21	4.39232	0.49795	0.853509
ENSGALT00000024682	0	1	0.01	0.21	4.39232	0.49795	0.853221
ENSGALT00000014091	0	1	0.01	0.21	4.39232	0.49795	0.852934
ENSGALT00000016916	0	1	0.01	0.21	4.39232	0.49795	0.852647
ENSGALT00000011804	0	1	0.01	0.21	4.39232	0.49795	0.85236
ENSGALT00000014088	0	1	0.01	0.21	4.39232	0.49795	0.852074
ENSGALT00000011938	0	1	0.01	0.21	4.39232	0.49795	0.851787
ENSGALT00000034132	0	1	0.01	0.21	4.39232	0.49795	0.851501
ENSGALT00000007505	0	1	0.01	0.21	4.39232	0.49795	0.851215
ENSGALT00000016278	0	1	0.01	0.21	4.39232	0.49795	0.850929
ENSGALT00000000210	0	1	0.01	0.21	4.39232	0.49795	0.850644
ENSGALT00000025849	0	1	0.01	0.21	4.39232	0.49795	0.850358
ENSGALT00000013962	0	1	0.01	0.21	4.39232	0.49795	0.850073
ENSGALT00000020362	0	1	0.01	0.21	4.39232	0.49795	0.849788
ENSGALT00000034346	0	1	0.01	0.21	4.39232	0.49795	0.849503
ENSGALT00000019018	0	1	0.01	0.21	4.39232	0.49795	0.849218
ENSGALT00000036608	0	1	0.01	0.21	4.39232	0.49795	0.848934
ENSGALT00000012997	0	1	0.01	0.21	4.39232	0.49795	0.84865
ENSGALT00000016156	0	1	0.01	0.21	4.39232	0.49795	0.848365
ENSGALT00000025139	0	1	0.01	0.21	4.39232	0.49795	0.848082
ENSGALT00000018650	0	1	0.01	0.21	4.39232	0.49795	0.847798
ENSGALT00000011632	0	1	0.01	0.21	4.39232	0.49795	0.847514
ENSGALT00000006800	0	1	0.01	0.21	4.39232	0.49795	0.847231
ENSGALT00000026316	0	1	0.01	0.21	4.39232	0.49795	0.846948
ENSGALT00000027940	0	1	0.01	0.21	4.39232	0.49795	0.846665
ENSGALT00000015609	0	1	0.01	0.21	4.39232	0.49795	0.846382
ENSGALT00000025366	0	1	0.01	0.21	4.39232	0.49795	0.846099
ENSGALT00000004715	0	1	0.01	0.21	4.39232	0.49795	0.845817
ENSGALT00000008687	0	1	0.01	0.21	4.39232	0.49795	0.845535
ENSGALT00000027180	0	1	0.01	0.21	4.39232	0.49795	0.845253
ENSGALT00000035381	0	1	0.01	0.21	4.39232	0.49795	0.844971
ENSGALT00000014151	0	1	0.01	0.21	4.39232	0.49795	0.844689
ENSGALT00000018978	0	1	0.01	0.21	4.39232	0.49795	0.844408
ENSGALT00000035138	0	1	0.01	0.21	4.39232	0.49795	0.844126
ENSGALT00000016201	0	1	0.01	0.21	4.39232	0.49795	0.843845
ENSGALT00000006521	0	1	0.01	0.21	4.39232	0.49795	0.843564
ENSGALT00000000728	0	1	0.01	0.21	4.39232	0.49795	0.843284
ENSGALT00000010576	0	1	0.01	0.21	4.39232	0.49795	0.843003
ENSGALT00000003698	0	1	0.01	0.21	4.39232	0.49795	0.842723
ENSGALT00000026222	0	1	0.01	0.21	4.39232	0.49795	0.842443
ENSGALT00000001471	0	1	0.01	0.21	4.39232	0.49795	0.842163
ENSGALT00000013444	0	1	0.01	0.21	4.39232	0.49795	0.841883
ENSGALT00000033197	0	1	0.01	0.21	4.39232	0.49795	0.841603
ENSGALT00000025300	0	1	0.01	0.21	4.39232	0.49795	0.841324
ENSGALT00000038517	0	1	0.01	0.21	4.39232	0.49795	0.841045
ENSGALT00000015887	0	1	0.01	0.21	4.39232	0.49795	0.840766
ENSGALT00000004223	0	1	0.01	0.21	4.39232	0.49795	0.840487
ENSGALT00000015210	0	1	0.01	0.21	4.39232	0.49795	0.840208
ENSGALT00000001841	0	1	0.01	0.21	4.39232	0.49795	0.83993
ENSGALT00000017913	0	1	0.01	0.21	4.39232	0.49795	0.839651
ENSGALT00000016371	0	1	0.01	0.21	4.39232	0.49795	0.839373
ENSGALT00000021288	0	1	0.01	0.21	4.39232	0.49795	0.839095
ENSGALT00000039865	0	1	0.01	0.21	4.39232	0.49795	0.838817
ENSGALT00000011354	0	1	0.01	0.21	4.39232	0.49795	0.83854
ENSGALT00000039387	0	1	0.01	0.21	4.39232	0.49795	0.838263
ENSGALT00000013284	0	1	0.01	0.21	4.39232	0.49795	0.837985
ENSGALT00000004378	0	1	0.01	0.21	4.39232	0.49795	0.837708
ENSGALT00000005385	0	1	0.01	0.21	4.39232	0.49795	0.837431
ENSGALT00000016264	0	1	0.01	0.21	4.39232	0.49795	0.837155
ENSGALT00000026383	0	1	0.01	0.21	4.39232	0.49795	0.836878
ENSGALT00000011586	0	1	0.01	0.21	4.39232	0.49795	0.836602
ENSGALT00000001902	0	1	0.01	0.21	4.39232	0.49795	0.836326
ENSGALT00000010255	0	1	0.01	0.21	4.39232	0.49795	0.83605
ENSGALT00000013981	0	1	0.01	0.21	4.39232	0.49795	0.835774
ENSGALT00000008222	0	1	0.01	0.21	4.39232	0.49795	0.835499
ENSGALT00000006266	0	1	0.01	0.21	4.39232	0.49795	0.835223
ENSGALT00000019818	0	1	0.01	0.21	4.39232	0.49795	0.834948
ENSGALT00000025999	0	1	0.01	0.21	4.39232	0.49795	0.834673
ENSGALT00000002528	0	1	0.01	0.21	4.39232	0.49795	0.834398
ENSGALT00000025297	0	1	0.01	0.21	4.39232	0.49795	0.834124
ENSGALT00000039851	0	1	0.01	0.21	4.39232	0.49795	0.833849
ENSGALT00000027641	0	1	0.01	0.21	4.39232	0.49795	0.833575
ENSGALT00000027172	0	1	0.01	0.21	4.39232	0.49795	0.833301
ENSGALT00000011272	0	1	0.01	0.21	4.39232	0.49795	0.833027
ENSGALT00000005970	0	1	0.01	0.21	4.39232	0.49795	0.832753
ENSGALT00000021171	0	1	0.01	0.21	4.39232	0.49795	0.832479
ENSGALT00000009810	0	1	0.01	0.21	4.39232	0.49795	0.832206
ENSGALT00000004087	0	1	0.01	0.21	4.39232	0.49795	0.831933
ENSGALT00000034741	0	1	0.01	0.21	4.39232	0.49795	0.83166
ENSGALT00000000909	0	1	0.01	0.21	4.39232	0.49795	0.831387
ENSGALT00000025020	0	1	0.01	0.21	4.39232	0.49795	0.831114
ENSGALT00000031351	0	1	0.01	0.21	4.39232	0.49795	0.830842
ENSGALT00000039813	0	1	0.01	0.21	4.39232	0.49795	0.83057
ENSGALT00000000956	0	1	0.01	0.21	4.39232	0.49795	0.830297
ENSGALT00000008187	0	1	0.01	0.21	4.39232	0.49795	0.830025
ENSGALT00000028001	0	1	0.01	0.21	4.39232	0.49795	0.829754
ENSGALT00000002709	0	1	0.01	0.21	4.39232	0.49795	0.829482
ENSGALT00000023900	0	1	0.01	0.21	4.39232	0.49795	0.829211
ENSGALT00000015704	0	1	0.01	0.21	4.39232	0.49795	0.828939
ENSGALT00000006765	0	1	0.01	0.21	4.39232	0.49795	0.828668
ENSGALT00000007392	0	1	0.01	0.21	4.39232	0.49795	0.828397
ENSGALT00000021332	0	1	0.01	0.21	4.39232	0.49795	0.828127
ENSGALT00000026444	0	1	0.01	0.21	4.39232	0.49795	0.827856
ENSGALT00000026678	0	1	0.01	0.21	4.39232	0.49795	0.827586
ENSGALT00000019249	0	1	0.01	0.21	4.39232	0.49795	0.827316
ENSGALT00000037421	0	1	0.01	0.21	4.39232	0.49795	0.827046
ENSGALT00000005972	0	1	0.01	0.21	4.39232	0.49795	0.826776
ENSGALT00000003842	0	1	0.01	0.21	4.39232	0.49795	0.826506
ENSGALT00000027527	0	1	0.01	0.21	4.39232	0.49795	0.826237
ENSGALT00000005939	0	1	0.01	0.21	4.39232	0.49795	0.825967
ENSGALT00000005171	0	1	0.01	0.21	4.39232	0.49795	0.825698
ENSGALT00000026110	0	1	0.01	0.21	4.39232	0.49795	0.825429
ENSGALT00000019702	0	1	0.01	0.21	4.39232	0.49795	0.82516
ENSGALT00000027141	0	1	0.01	0.21	4.39232	0.49795	0.824892
ENSGALT00000020640	0	1	0.01	0.21	4.39232	0.49795	0.824623
ENSGALT00000035861	0	1	0.01	0.21	4.39232	0.49795	0.824355
ENSGALT00000007675	0	1	0.01	0.21	4.39232	0.49795	0.824087
ENSGALT00000017560	0	1	0.01	0.21	4.39232	0.49795	0.823819
ENSGALT00000015779	0	1	0.01	0.21	4.39232	0.49795	0.823551
ENSGALT00000011756	0	1	0.01	0.21	4.39232	0.49795	0.823284
ENSGALT00000009109	0	1	0.01	0.21	4.39232	0.49795	0.823016
ENSGALT00000024560	0	1	0.01	0.21	4.39232	0.49795	0.822749
ENSGALT00000014591	0	1	0.01	0.21	4.39232	0.49795	0.822482
ENSGALT00000005683	0	1	0.01	0.21	4.39232	0.49795	0.822215
ENSGALT00000030366	0	1	0.01	0.21	4.39232	0.49795	0.821949
ENSGALT00000000403	0	1	0.01	0.21	4.39232	0.49795	0.821682
ENSGALT00000014367	0	1	0.01	0.21	4.39232	0.49795	0.821416
ENSGALT00000021823	0	1	0.01	0.21	4.39232	0.49795	0.82115
ENSGALT00000013364	0	1	0.01	0.21	4.39232	0.49795	0.820884
ENSGALT00000019389	0	1	0.01	0.21	4.39232	0.49795	0.820618
ENSGALT00000014236	0	1	0.01	0.21	4.39232	0.49795	0.820352
ENSGALT00000014689	0	1	0.01	0.21	4.39232	0.49795	0.820087
ENSGALT00000004437	0	1	0.01	0.21	4.39232	0.49795	0.819821
ENSGALT00000015431	0	1	0.01	0.21	4.39232	0.49795	0.819556
ENSGALT00000010675	0	1	0.01	0.21	4.39232	0.49795	0.819291
ENSGALT00000016006	0	1	0.01	0.21	4.39232	0.49795	0.819026
ENSGALT00000016181	0	1	0.01	0.21	4.39232	0.49795	0.818762
ENSGALT00000020128	0	1	0.01	0.21	4.39232	0.49795	0.818497
ENSGALT00000018738	0	1	0.01	0.21	4.39232	0.49795	0.818233
ENSGALT00000031591	0	1	0.01	0.21	4.39232	0.49795	0.817969
ENSGALT00000004915	0	1	0.01	0.21	4.39232	0.49795	0.817705
ENSGALT00000012495	0	1	0.01	0.21	4.39232	0.49795	0.817441
ENSGALT00000022836	0	1	0.01	0.21	4.39232	0.49795	0.817178
ENSGALT00000008553	0	1	0.01	0.21	4.39232	0.49795	0.816914
ENSGALT00000037110	0	1	0.01	0.21	4.39232	0.49795	0.816651
ENSGALT00000021972	0	1	0.01	0.21	4.39232	0.49795	0.816388
ENSGALT00000022458	0	1	0.01	0.21	4.39232	0.49795	0.816125
ENSGALT00000013167	0	1	0.01	0.21	4.39232	0.49795	0.815862
ENSGALT00000027327	0	1	0.01	0.21	4.39232	0.49795	0.815599
ENSGALT00000001951	0	1	0.01	0.21	4.39232	0.49795	0.815337
ENSGALT00000001255	0	1	0.01	0.21	4.39232	0.49795	0.815075
ENSGALT00000040775	0	1	0.01	0.21	4.39232	0.49795	0.814813
ENSGALT00000032496	0	1	0.01	0.21	4.39232	0.49795	0.814551
ENSGALT00000040001	0	1	0.01	0.21	4.39232	0.49795	0.814289
ENSGALT00000025457	0	1	0.01	0.21	4.39232	0.49795	0.814027
ENSGALT00000006375	0	1	0.01	0.21	4.39232	0.49795	0.813766
ENSGALT00000012671	0	1	0.01	0.21	4.39232	0.49795	0.813505
ENSGALT00000023926	0	1	0.01	0.21	4.39232	0.49795	0.813244
ENSGALT00000022910	0	1	0.01	0.21	4.39232	0.49795	0.812983
ENSGALT00000020476	0	1	0.01	0.21	4.39232	0.49795	0.812722
ENSGALT00000017302	0	1	0.01	0.21	4.39232	0.49795	0.812462
ENSGALT00000037906	0	1	0.01	0.21	4.39232	0.49795	0.812201
ENSGALT00000007121	0	1	0.01	0.21	4.39232	0.49795	0.811941
ENSGALT00000004554	0	1	0.01	0.21	4.39232	0.49795	0.811681
ENSGALT00000009263	0	1	0.01	0.21	4.39232	0.49795	0.811421
ENSGALT00000020507	0	1	0.01	0.21	4.39232	0.49795	0.811161
ENSGALT00000027664	0	1	0.01	0.21	4.39232	0.49795	0.810902
ENSGALT00000018595	0	1	0.01	0.21	4.39232	0.49795	0.810642
ENSGALT00000001325	0	1	0.01	0.21	4.39232	0.49795	0.810383
ENSGALT00000021658	0	1	0.01	0.21	4.39232	0.49795	0.810124
ENSGALT00000007301	0	1	0.01	0.21	4.39232	0.49795	0.809865
ENSGALT00000027684	0	1	0.01	0.21	4.39232	0.49795	0.809606
ENSGALT00000003018	0	1	0.01	0.21	4.39232	0.49795	0.809348
ENSGALT00000011806	0	1	0.01	0.21	4.39232	0.49795	0.809089
ENSGALT00000005219	0	1	0.01	0.21	4.39232	0.49795	0.808831
ENSGALT00000021364	0	1	0.01	0.21	4.39232	0.49795	0.808573
ENSGALT00000014515	0	1	0.01	0.21	4.39232	0.49795	0.808315
ENSGALT00000004002	0	1	0.01	0.21	4.39232	0.49795	0.808057
ENSGALT00000003376	0	1	0.01	0.21	4.39232	0.49795	0.8078
ENSGALT00000019927	0	1	0.01	0.21	4.39232	0.49795	0.807542
ENSGALT00000038692	0	1	0.01	0.21	4.39232	0.49795	0.807285
ENSGALT00000002614	0	1	0.01	0.21	4.39232	0.49795	0.807028
ENSGALT00000011421	0	1	0.01	0.21	4.39232	0.49795	0.806771
ENSGALT00000001475	0	1	0.01	0.21	4.39232	0.49795	0.806514
ENSGALT00000041256	0	1	0.01	0.21	4.39232	0.49795	0.806258
ENSGALT00000016792	0	1	0.01	0.21	4.39232	0.49795	0.806001
ENSGALT00000010024	0	1	0.01	0.21	4.39232	0.49795	0.805745
ENSGALT00000015288	0	1	0.01	0.21	4.39232	0.49795	0.805489
ENSGALT00000018327	0	1	0.01	0.21	4.39232	0.49795	0.805233
ENSGALT00000010245	0	1	0.01	0.21	4.39232	0.49795	0.804977
ENSGALT00000004353	0	1	0.01	0.21	4.39232	0.49795	0.804721
ENSGALT00000032836	0	1	0.01	0.21	4.39232	0.49795	0.804466
ENSGALT00000019690	0	1	0.01	0.21	4.39232	0.49795	0.804211
ENSGALT00000017074	0	1	0.01	0.21	4.39232	0.49795	0.803955
ENSGALT00000025170	0	1	0.01	0.21	4.39232	0.49795	0.8037
ENSGALT00000024931	0	1	0.01	0.21	4.39232	0.49795	0.803446
ENSGALT00000000994	0	1	0.01	0.21	4.39232	0.49795	0.803191
ENSGALT00000038861	0	1	0.01	0.21	4.39232	0.49795	0.802936
ENSGALT00000013071	0	1	0.01	0.21	4.39232	0.49795	0.802682
ENSGALT00000011170	0	1	0.01	0.21	4.39232	0.49795	0.802428
ENSGALT00000000740	0	1	0.01	0.21	4.39232	0.49795	0.802174
ENSGALT00000023070	0	1	0.01	0.21	4.39232	0.49795	0.80192
ENSGALT00000010182	0	1	0.01	0.21	4.39232	0.49795	0.801666
ENSGALT00000009188	0	1	0.01	0.21	4.39232	0.49795	0.801413
ENSGALT00000012120	0	1	0.01	0.21	4.39232	0.49795	0.80116
ENSGALT00000008254	0	1	0.01	0.21	4.39232	0.49795	0.800906
ENSGALT00000006652	0	1	0.01	0.21	4.39232	0.49795	0.800653
ENSGALT00000041093	0	1	0.01	0.21	4.39232	0.49795	0.8004
ENSGALT00000002468	0	1	0.01	0.21	4.39232	0.49795	0.800148
ENSGALT00000008572	0	1	0.01	0.21	4.39232	0.49795	0.799895
ENSGALT00000028034	0	1	0.01	0.21	4.39232	0.49795	0.799643
ENSGALT00000004246	0	1	0.01	0.21	4.39232	0.49795	0.79939
ENSGALT00000007150	0	1	0.01	0.21	4.39232	0.49795	0.799138
ENSGALT00000022007	0	1	0.01	0.21	4.39232	0.49795	0.798886
ENSGALT00000025428	0	1	0.01	0.21	4.39232	0.49795	0.798635
ENSGALT00000032868	0	1	0.01	0.21	4.39232	0.49795	0.798383
ENSGALT00000038490	0	1	0.01	0.21	4.39232	0.49795	0.798132
ENSGALT00000006631	0	1	0.01	0.21	4.39232	0.49795	0.79788
ENSGALT00000011035	0	1	0.01	0.21	4.39232	0.49795	0.797629
ENSGALT00000003871	0	1	0.01	0.21	4.39232	0.49795	0.797378
ENSGALT00000024152	0	1	0.01	0.21	4.39232	0.49795	0.797127
ENSGALT00000001006	0	1	0.01	0.21	4.39232	0.49795	0.796877
ENSGALT00000024760	0	1	0.01	0.21	4.39232	0.49795	0.796626
ENSGALT00000019149	0	1	0.01	0.21	4.39232	0.49795	0.796376
ENSGALT00000025378	0	1	0.01	0.21	4.39232	0.49795	0.796126
ENSGALT00000031363	0	1	0.01	0.21	4.39232	0.49795	0.795875
ENSGALT00000001288	0	1	0.01	0.21	4.39232	0.49795	0.795626
ENSGALT00000013011	0	1	0.01	0.21	4.39232	0.49795	0.795376
ENSGALT00000023495	0	1	0.01	0.21	4.39232	0.49795	0.795126
ENSGALT00000016761	0	1	0.01	0.21	4.39232	0.49795	0.794877
ENSGALT00000025431	0	1	0.01	0.21	4.39232	0.49795	0.794628
ENSGALT00000003357	0	1	0.01	0.21	4.39232	0.49795	0.794379
ENSGALT00000002108	0	1	0.01	0.21	4.39232	0.49795	0.79413
ENSGALT00000008560	0	1	0.01	0.21	4.39232	0.49795	0.793881
ENSGALT00000035696	0	1	0.01	0.21	4.39232	0.49795	0.793632
ENSGALT00000026789	0	1	0.01	0.21	4.39232	0.49795	0.793384
ENSGALT00000037644	0	1	0.01	0.21	4.39232	0.49795	0.793135
ENSGALT00000021194	0	1	0.01	0.21	4.39232	0.49795	0.792887
ENSGALT00000024980	0	1	0.01	0.21	4.39232	0.49795	0.792639
ENSGALT00000039054	0	1	0.01	0.21	4.39232	0.49795	0.792391
ENSGALT00000036958	0	1	0.01	0.21	4.39232	0.49795	0.792144
ENSGALT00000006023	0	1	0.01	0.21	4.39232	0.49795	0.791896
ENSGALT00000010817	0	1	0.01	0.21	4.39232	0.49795	0.791649
ENSGALT00000002041	1	16	0.2	3.29	4.04002	0.000714778	0.0109234
ENSGALT00000014300	1	12	0.2	2.47	3.62644	0.00236002	0.0302522
ENSGALT00000018251	1	12	0.2	2.47	3.62644	0.00236002	0.0301762
ENSGALT00000001181	1	11	0.2	2.26	3.49825	0.0039142	0.0456866
ENSGALT00000022888	1	10	0.2	2.05	3.35755	0.00678936	0.0713865
ENSGALT00000027404	1	10	0.2	2.05	3.35755	0.00678936	0.0712393
ENSGALT00000009044	1	10	0.2	2.05	3.35755	0.00678936	0.0710927
ENSGALT00000008663	14	129	2.86	26.5	3.21191	1.44213e-07	4.58687e-06
ENSGALT00000020922	1	9	0.2	1.85	3.20945	0.0120713	0.11149
ENSGALT00000007950	1	9	0.2	1.85	3.20945	0.0120713	0.111288
ENSGALT00000016854	1	9	0.2	1.85	3.20945	0.0120713	0.111087
ENSGALT00000022983	1	8	0.2	1.64	3.03562	0.0216946	0.177213
ENSGALT00000017165	1	8	0.2	1.64	3.03562	0.0216946	0.176929
ENSGALT00000022354	1	8	0.2	1.64	3.03562	0.0216946	0.176646
ENSGALT00000008788	1	8	0.2	1.64	3.03562	0.0216946	0.176364
ENSGALT00000041323	1	8	0.2	1.64	3.03562	0.0216946	0.176083
ENSGALT00000021320	1	8	0.2	1.64	3.03562	0.0216946	0.175802
ENSGALT00000026743	2	15	0.41	3.08	2.90923	0.00139027	0.0194906
ENSGALT00000018231	1	7	0.2	1.44	2.848	0.0390522	0.269656
ENSGALT00000013103	1	7	0.2	1.44	2.848	0.0390522	0.269291
ENSGALT00000015706	1	7	0.2	1.44	2.848	0.0390522	0.268926
ENSGALT00000007975	1	7	0.2	1.44	2.848	0.0390522	0.268563
ENSGALT00000005443	1	7	0.2	1.44	2.848	0.0390522	0.268201
ENSGALT00000029499	1	7	0.2	1.44	2.848	0.0390522	0.267839
ENSGALT00000016977	1	7	0.2	1.44	2.848	0.0390522	0.267479
ENSGALT00000025039	1	7	0.2	1.44	2.848	0.0390522	0.267119
ENSGALT00000001534	1	7	0.2	1.44	2.848	0.0390522	0.266761
ENSGALT00000014372	1	7	0.2	1.44	2.848	0.0390522	0.266403
ENSGALT00000011214	2	14	0.41	2.88	2.81237	0.00240258	0.0306434
ENSGALT00000038243	2	13	0.41	2.67	2.70314	0.00419268	0.0482727
ENSGALT00000038984	3	19	0.61	3.9	2.67659	0.00054523	0.00867086
ENSGALT00000016433	1	6	0.2	1.23	2.62059	0.0699736	0.391314
ENSGALT00000008132	1	6	0.2	1.23	2.62059	0.0699736	0.390884
ENSGALT00000003332	1	6	0.2	1.23	2.62059	0.0699736	0.390456
ENSGALT00000017667	1	6	0.2	1.23	2.62059	0.0699736	0.390028
ENSGALT00000006306	1	6	0.2	1.23	2.62059	0.0699736	0.389601
ENSGALT00000027052	1	6	0.2	1.23	2.62059	0.0699736	0.389176
ENSGALT00000023443	1	6	0.2	1.23	2.62059	0.0699736	0.388751
ENSGALT00000029632	1	6	0.2	1.23	2.62059	0.0699736	0.388327
ENSGALT00000017898	1	6	0.2	1.23	2.62059	0.0699736	0.387904
ENSGALT00000010518	1	6	0.2	1.23	2.62059	0.0699736	0.387482
ENSGALT00000020555	1	6	0.2	1.23	2.62059	0.0699736	0.38706
ENSGALT00000040550	1	6	0.2	1.23	2.62059	0.0699736	0.38664
ENSGALT00000005711	2	12	0.41	2.47	2.59082	0.00733182	0.0761462
ENSGALT00000023197	3	17	0.61	3.49	2.51635	0.00151744	0.0209276
ENSGALT00000039223	2	11	0.41	2.26	2.46263	0.0127842	0.116176
ENSGALT00000005355	10	54	2.05	11.09	2.43556	1.65797e-06	4.53624e-05
ENSGALT00000012698	11	57	2.25	11.71	2.37974	9.11148e-07	2.56179e-05
ENSGALT00000010306	1	5	0.2	1.03	2.36457	0.124197	0.535628
ENSGALT00000026447	1	5	0.2	1.03	2.36457	0.124197	0.535174
ENSGALT00000001600	1	5	0.2	1.03	2.36457	0.124197	0.534721
ENSGALT00000020752	1	5	0.2	1.03	2.36457	0.124197	0.534269
ENSGALT00000013896	1	5	0.2	1.03	2.36457	0.124197	0.533818
ENSGALT00000015903	1	5	0.2	1.03	2.36457	0.124197	0.533368
ENSGALT00000021411	1	5	0.2	1.03	2.36457	0.124197	0.532918
ENSGALT00000038140	1	5	0.2	1.03	2.36457	0.124197	0.532469
ENSGALT00000015583	1	5	0.2	1.03	2.36457	0.124197	0.532021
ENSGALT00000008962	1	5	0.2	1.03	2.36457	0.124197	0.531573
ENSGALT00000000433	1	5	0.2	1.03	2.36457	0.124197	0.531127
ENSGALT00000021886	1	5	0.2	1.03	2.36457	0.124197	0.530681
ENSGALT00000020877	1	5	0.2	1.03	2.36457	0.124197	0.530235
ENSGALT00000025542	1	5	0.2	1.03	2.36457	0.124197	0.529791
ENSGALT00000014738	1	5	0.2	1.03	2.36457	0.124197	0.529347
ENSGALT00000022896	1	5	0.2	1.03	2.36457	0.124197	0.528904
ENSGALT00000006798	1	5	0.2	1.03	2.36457	0.124197	0.528462
ENSGALT00000035181	1	5	0.2	1.03	2.36457	0.124197	0.528021
ENSGALT00000006353	1	5	0.2	1.03	2.36457	0.124197	0.52758
ENSGALT00000032618	1	5	0.2	1.03	2.36457	0.124197	0.52714
ENSGALT00000007092	1	5	0.2	1.03	2.36457	0.124197	0.5267
ENSGALT00000018245	1	5	0.2	1.03	2.36457	0.124197	0.526262
ENSGALT00000022792	1	5	0.2	1.03	2.36457	0.124197	0.525824
ENSGALT00000015752	1	5	0.2	1.03	2.36457	0.124197	0.525387
ENSGALT00000021000	1	5	0.2	1.03	2.36457	0.124197	0.524951
ENSGALT00000025991	1	5	0.2	1.03	2.36457	0.124197	0.524515
ENSGALT00000013555	3	15	0.61	3.08	2.33605	0.00437914	0.0498556
ENSGALT00000000580	9	45	1.84	9.25	2.32975	3.37786e-06	8.59496e-05
ENSGALT00000001227	2	10	0.41	2.05	2.32193	0.0221502	0.177516
ENSGALT00000000448	5	23	1.02	4.73	2.21327	0.00055263	0.00873396
ENSGALT00000019062	2	9	0.41	1.85	2.17383	0.0380332	0.264053
ENSGALT00000003878	2	9	0.41	1.85	2.17383	0.0380332	0.263693
ENSGALT00000020826	2	9	0.41	1.85	2.17383	0.0380332	0.263335
ENSGALT00000004742	3	13	0.61	2.67	2.12996	0.0125047	0.114454
ENSGALT00000002634	3	13	0.61	2.67	2.12996	0.0125047	0.114249
ENSGALT00000039732	3	13	0.61	2.67	2.12996	0.0125047	0.114044
ENSGALT00000034531	42	182	8.59	37.39	2.12192	8.85958e-14	7.64176e-12
ENSGALT00000015981	5	21	1.02	4.31	2.07912	0.00148819	0.0206924
ENSGALT00000008839	5	21	1.02	4.31	2.07912	0.00148819	0.020636
ENSGALT00000037665	10	42	2.05	8.63	2.07374	6.82792e-06	0.000164679
ENSGALT00000010508	1	4	0.2	0.82	2.03562	0.217344	0.772931
ENSGALT00000009431	1	4	0.2	0.82	2.03562	0.217344	0.772391
ENSGALT00000024685	1	4	0.2	0.82	2.03562	0.217344	0.771852
ENSGALT00000026666	1	4	0.2	0.82	2.03562	0.217344	0.771314
ENSGALT00000004117	1	4	0.2	0.82	2.03562	0.217344	0.770776
ENSGALT00000012224	1	4	0.2	0.82	2.03562	0.217344	0.770239
ENSGALT00000004485	1	4	0.2	0.82	2.03562	0.217344	0.769703
ENSGALT00000014746	1	4	0.2	0.82	2.03562	0.217344	0.769168
ENSGALT00000012966	1	4	0.2	0.82	2.03562	0.217344	0.768634
ENSGALT00000036939	1	4	0.2	0.82	2.03562	0.217344	0.7681
ENSGALT00000008678	1	4	0.2	0.82	2.03562	0.217344	0.767567
ENSGALT00000037901	1	4	0.2	0.82	2.03562	0.217344	0.767034
ENSGALT00000021652	1	4	0.2	0.82	2.03562	0.217344	0.766503
ENSGALT00000037826	1	4	0.2	0.82	2.03562	0.217344	0.765972
ENSGALT00000008218	1	4	0.2	0.82	2.03562	0.217344	0.765442
ENSGALT00000012893	1	4	0.2	0.82	2.03562	0.217344	0.764913
ENSGALT00000003859	1	4	0.2	0.82	2.03562	0.217344	0.764384
ENSGALT00000003737	1	4	0.2	0.82	2.03562	0.217344	0.763856
ENSGALT00000016418	1	4	0.2	0.82	2.03562	0.217344	0.763329
ENSGALT00000015722	1	4	0.2	0.82	2.03562	0.217344	0.762802
ENSGALT00000039459	1	4	0.2	0.82	2.03562	0.217344	0.762277
ENSGALT00000018201	1	4	0.2	0.82	2.03562	0.217344	0.761752
ENSGALT00000007457	1	4	0.2	0.82	2.03562	0.217344	0.761228
ENSGALT00000016674	1	4	0.2	0.82	2.03562	0.217344	0.760704
ENSGALT00000006125	1	4	0.2	0.82	2.03562	0.217344	0.760181
ENSGALT00000002119	1	4	0.2	0.82	2.03562	0.217344	0.759659
ENSGALT00000035866	1	4	0.2	0.82	2.03562	0.217344	0.759138
ENSGALT00000007266	1	4	0.2	0.82	2.03562	0.217344	0.758617
ENSGALT00000016730	1	4	0.2	0.82	2.03562	0.217344	0.758097
ENSGALT00000004468	1	4	0.2	0.82	2.03562	0.217344	0.757578
ENSGALT00000022904	1	4	0.2	0.82	2.03562	0.217344	0.757059
ENSGALT00000018679	1	4	0.2	0.82	2.03562	0.217344	0.756541
ENSGALT00000028106	1	4	0.2	0.82	2.03562	0.217344	0.756024
ENSGALT00000002623	1	4	0.2	0.82	2.03562	0.217344	0.755508
ENSGALT00000006340	1	4	0.2	0.82	2.03562	0.217344	0.754992
ENSGALT00000001501	1	4	0.2	0.82	2.03562	0.217344	0.754477
ENSGALT00000025343	1	4	0.2	0.82	2.03562	0.217344	0.753963
ENSGALT00000022653	1	4	0.2	0.82	2.03562	0.217344	0.753449
ENSGALT00000022620	1	4	0.2	0.82	2.03562	0.217344	0.752936
ENSGALT00000030001	1	4	0.2	0.82	2.03562	0.217344	0.752424
ENSGALT00000001196	1	4	0.2	0.82	2.03562	0.217344	0.751913
ENSGALT00000014344	1	4	0.2	0.82	2.03562	0.217344	0.751402
ENSGALT00000007633	4	16	0.82	3.29	2.00439	0.00704694	0.0733372
ENSGALT00000006056	2	8	0.41	1.64	2	0.0645592	0.372074
ENSGALT00000003987	2	8	0.41	1.64	2	0.0645592	0.371654
ENSGALT00000013583	2	8	0.41	1.64	2	0.0645592	0.371234
ENSGALT00000001890	2	8	0.41	1.64	2	0.0645592	0.370815
ENSGALT00000003290	2	8	0.41	1.64	2	0.0645592	0.370397
ENSGALT00000003085	2	8	0.41	1.64	2	0.0645592	0.369979
ENSGALT00000019461	2	8	0.41	1.64	2	0.0645592	0.369563
ENSGALT00000025065	2	8	0.41	1.64	2	0.0645592	0.369148
ENSGALT00000013914	2	8	0.41	1.64	2	0.0645592	0.368734
ENSGALT00000027609	2	8	0.41	1.64	2	0.0645592	0.36832
ENSGALT00000001009	2	8	0.41	1.64	2	0.0645592	0.367908
ENSGALT00000002652	2	8	0.41	1.64	2	0.0645592	0.367496
ENSGALT00000006789	138	538	28.24	110.53	1.96863	1.03917e-13	8.81388e-12
ENSGALT00000015841	4	15	0.82	3.08	1.90923	0.0115641	0.107981
ENSGALT00000016380	3	11	0.61	2.26	1.88944	0.0345518	0.246958
ENSGALT00000006374	3	11	0.61	2.26	1.88944	0.0345518	0.246612
ENSGALT00000029733	3	11	0.61	2.26	1.88944	0.0345518	0.246266
ENSGALT00000019023	6	22	1.23	4.52	1.87766	0.00224988	0.0289864
ENSGALT00000022308	5	18	1.02	3.7	1.85896	0.00644368	0.0681744
ENSGALT00000014401	7	25	1.43	5.14	1.84575	0.00127602	0.0182921
ENSGALT00000009795	4	14	0.82	2.88	1.81237	0.0188065	0.157153
ENSGALT00000021647	2	7	0.41	1.44	1.81237	0.108055	0.534392
ENSGALT00000019477	2	7	0.41	1.44	1.81237	0.108055	0.533874
ENSGALT00000019075	2	7	0.41	1.44	1.81237	0.108055	0.533356
ENSGALT00000010128	2	7	0.41	1.44	1.81237	0.108055	0.532839
ENSGALT00000033032	2	7	0.41	1.44	1.81237	0.108055	0.532323
ENSGALT00000023334	2	7	0.41	1.44	1.81237	0.108055	0.531808
ENSGALT00000020816	2	7	0.41	1.44	1.81237	0.108055	0.531295
ENSGALT00000012315	2	7	0.41	1.44	1.81237	0.108055	0.530782
ENSGALT00000015848	2	7	0.41	1.44	1.81237	0.108055	0.53027
ENSGALT00000017430	2	7	0.41	1.44	1.81237	0.108055	0.529759
ENSGALT00000040391	4	14	0.82	2.88	1.81237	0.0188065	0.156896
ENSGALT00000000261	4	14	0.82	2.88	1.81237	0.0188065	0.156639
ENSGALT00000040476	6	21	1.23	4.31	1.80903	0.00361072	0.0432352
ENSGALT00000026163	6	21	1.23	4.31	1.80903	0.00361072	0.0431337
ENSGALT00000006170	5	17	1.02	3.49	1.77466	0.0103572	0.0988885
ENSGALT00000000793	5	17	1.02	3.49	1.77466	0.0103572	0.0987033
ENSGALT00000016802	5	17	1.02	3.49	1.77466	0.0103572	0.0985189
ENSGALT00000037253	44	149	9	30.61	1.76601	6.9722e-14	6.45119e-12
ENSGALT00000040564	3	10	0.61	2.05	1.74874	0.056451	0.354666
ENSGALT00000010366	3	10	0.61	2.05	1.74874	0.056451	0.354228
ENSGALT00000003775	3	10	0.61	2.05	1.74874	0.056451	0.353792
ENSGALT00000037591	3	10	0.61	2.05	1.74874	0.056451	0.353357
ENSGALT00000000092	3	10	0.61	2.05	1.74874	0.056451	0.352923
ENSGALT00000019173	3	10	0.61	2.05	1.74874	0.056451	0.35249
ENSGALT00000040757	3	10	0.61	2.05	1.74874	0.056451	0.352058
ENSGALT00000003856	3	10	0.61	2.05	1.74874	0.056451	0.351627
ENSGALT00000009619	6	20	1.23	4.11	1.74048	0.00575356	0.0619025
ENSGALT00000008478	6	20	1.23	4.11	1.74048	0.00575356	0.0617719
ENSGALT00000009596	4	13	0.82	2.67	1.70314	0.0302654	0.228517
ENSGALT00000024687	4	13	0.82	2.67	1.70314	0.0302654	0.228179
ENSGALT00000010676	8	26	1.64	5.34	1.70314	0.00180901	0.0240996
ENSGALT00000027999	4	13	0.82	2.67	1.70314	0.0302654	0.227841
ENSGALT00000032981	5	16	1.02	3.29	1.68952	0.0164952	0.141082
ENSGALT00000020725	6	19	1.23	3.9	1.66482	0.00909374	0.0888254
ENSGALT00000004201	13	41	2.66	8.42	1.66239	0.000107129	0.00208881
ENSGALT00000004943	41	128	8.39	26.3	1.64832	7.16516e-12	3.57485e-10
ENSGALT00000017589	8	25	1.64	5.14	1.64807	0.00282952	0.0352927
ENSGALT00000001593	9	28	1.84	5.75	1.64386	0.00159179	0.0216016
ENSGALT00000021019	1	3	0.2	0.62	1.63227	0.372906	0.888029
ENSGALT00000012853	1	3	0.2	0.62	1.63227	0.372906	0.887614
ENSGALT00000009080	1	3	0.2	0.62	1.63227	0.372906	0.887199
ENSGALT00000004494	1	3	0.2	0.62	1.63227	0.372906	0.886784
ENSGALT00000025838	1	3	0.2	0.62	1.63227	0.372906	0.88637
ENSGALT00000038660	1	3	0.2	0.62	1.63227	0.372906	0.885956
ENSGALT00000027671	1	3	0.2	0.62	1.63227	0.372906	0.885543
ENSGALT00000020644	1	3	0.2	0.62	1.63227	0.372906	0.88513
ENSGALT00000026360	1	3	0.2	0.62	1.63227	0.372906	0.884717
ENSGALT00000001466	1	3	0.2	0.62	1.63227	0.372906	0.884305
ENSGALT00000017926	1	3	0.2	0.62	1.63227	0.372906	0.883893
ENSGALT00000007514	1	3	0.2	0.62	1.63227	0.372906	0.883482
ENSGALT00000006585	1	3	0.2	0.62	1.63227	0.372906	0.883071
ENSGALT00000022522	1	3	0.2	0.62	1.63227	0.372906	0.88266
ENSGALT00000006126	1	3	0.2	0.62	1.63227	0.372906	0.882249
ENSGALT00000026149	1	3	0.2	0.62	1.63227	0.372906	0.88184
ENSGALT00000019628	1	3	0.2	0.62	1.63227	0.372906	0.88143
ENSGALT00000014519	1	3	0.2	0.62	1.63227	0.372906	0.881021
ENSGALT00000024417	1	3	0.2	0.62	1.63227	0.372906	0.880612
ENSGALT00000018257	1	3	0.2	0.62	1.63227	0.372906	0.880203
ENSGALT00000030571	1	3	0.2	0.62	1.63227	0.372906	0.879795
ENSGALT00000013143	1	3	0.2	0.62	1.63227	0.372906	0.879388
ENSGALT00000036484	1	3	0.2	0.62	1.63227	0.372906	0.87898
ENSGALT00000006998	1	3	0.2	0.62	1.63227	0.372906	0.878573
ENSGALT00000014182	1	3	0.2	0.62	1.63227	0.372906	0.878167
ENSGALT00000014784	1	3	0.2	0.62	1.63227	0.372906	0.877761
ENSGALT00000011691	1	3	0.2	0.62	1.63227	0.372906	0.877355
ENSGALT00000038898	1	3	0.2	0.62	1.63227	0.372906	0.876949
ENSGALT00000012835	1	3	0.2	0.62	1.63227	0.372906	0.876544
ENSGALT00000000876	1	3	0.2	0.62	1.63227	0.372906	0.87614
ENSGALT00000003364	1	3	0.2	0.62	1.63227	0.372906	0.875735
ENSGALT00000037260	1	3	0.2	0.62	1.63227	0.372906	0.875331
ENSGALT00000015067	1	3	0.2	0.62	1.63227	0.372906	0.874928
ENSGALT00000015986	1	3	0.2	0.62	1.63227	0.372906	0.874525
ENSGALT00000003081	1	3	0.2	0.62	1.63227	0.372906	0.874122
ENSGALT00000029828	1	3	0.2	0.62	1.63227	0.372906	0.873719
ENSGALT00000037440	1	3	0.2	0.62	1.63227	0.372906	0.873317
ENSGALT00000023822	1	3	0.2	0.62	1.63227	0.372906	0.872916
ENSGALT00000004080	1	3	0.2	0.62	1.63227	0.372906	0.872514
ENSGALT00000020572	1	3	0.2	0.62	1.63227	0.372906	0.872113
ENSGALT00000006628	1	3	0.2	0.62	1.63227	0.372906	0.871713
ENSGALT00000006973	1	3	0.2	0.62	1.63227	0.372906	0.871313
ENSGALT00000004380	1	3	0.2	0.62	1.63227	0.372906	0.870913
ENSGALT00000003266	1	3	0.2	0.62	1.63227	0.372906	0.870513
ENSGALT00000019473	1	3	0.2	0.62	1.63227	0.372906	0.870114
ENSGALT00000019682	1	3	0.2	0.62	1.63227	0.372906	0.869715
ENSGALT00000004498	1	3	0.2	0.62	1.63227	0.372906	0.869317
ENSGALT00000020454	1	3	0.2	0.62	1.63227	0.372906	0.868919
ENSGALT00000019565	1	3	0.2	0.62	1.63227	0.372906	0.868521
ENSGALT00000007976	1	3	0.2	0.62	1.63227	0.372906	0.868124
[truncated: 3,242 more rows]
