# Supplementary material for: Identification of Genes Related to White and Black Plumage Formation by RNA-Seq from White and Black Feather Bulbs in Ducks
Source: PLoS One. 2012 May 15;7(5):e36592. doi: 10.1371/journal.pone.0036592 (PMC3352928; doi:10.1371/journal.pone.0036592)
Supplement: Table S2 — Differentially expressed tags between white and black plumage feather bulb libraries. (XLS) [file pone.0036592.s002.xls]

## Sheet: Sheet1
Tag	RawIntensity-B-1	RawIntensity-W-1	TPM-B-1	TPM-W-1	log2 Ratio(W-1/B-1)	P-Value	FDR	Match Type
CATGAACTCCTCCAGGGGCAA	0	1023	0.01	210.17	14.3593	0	0	NoMatchGene
CATGCATCATCTCAGCTGGAC	0	819	0.01	168.26	14.0384	0	0	NoMatchGene
CATGGCACCAGCTGGAAGGGA	0	790	0.01	162.31	13.9865	0	0	NoMatchGene
CATGGTGCCCAGCCTGTCCAG	0	498	0.01	102.31	13.3207	0	0	NoMatchGene
CATGATTTTGTGAAGAAGTGC	0	469	0.01	96.36	13.2342	0	0	NoMatchGene
CATGCTCCATCACATCCTCTC	0	343	0.01	70.47	12.7828	0	0	NoMatchGene
CATGTGTGATCTGCGTTAGAG	0	261	0.01	53.62	12.3886	0	0	NoMatchGene
CATGGCAGCGAGGGGCGGCGG	0	232	0.01	47.66	12.2186	0	0	NoMatchGene
CATGGTGTCTGGAGTCAAACC	0	215	0.01	44.17	12.1089	0	0	NoMatchGene
CATGCAATACATCGTTCTGAA	0	208	0.01	42.73	12.061	0	0	NoMatchGene
CATGTAGCTGCTCAAATTTGG	0	198	0.01	40.68	11.9901	0	0	NoMatchGene
CATGTTTTGTCGTTTGTTATT	0	180	0.01	36.98	11.8525	0	0	NoMatchGene
CATGACCAATGTCTTCCTATG	0	176	0.01	36.16	11.8202	0	0	NoMatchGene
CATGAAGTTGCATTTGTATTG	0	162	0.01	33.28	11.7004	0	0	NoMatchGene
CATGAAAATTATTTAAAATTA	0	161	0.01	33.08	11.6917	0	0	NoMatchGene
CATGGTGAGTGTGAACTTGTA	0	147	0.01	30.2	11.5603	0	0	NoMatchGene
CATGATGGACCTGAACTGTAA	0	145	0.01	29.79	11.5406	0	0	NoMatchGene
CATGTTAGCGAGCTGAAGTAT	0	145	0.01	29.79	11.5406	0	0	NoMatchGene
CATGTGTGTGAGGAGGCACCA	0	140	0.01	28.76	11.4898	0	0	NoMatchGene
CATGTCCTTTGATGATGCAGG	0	138	0.01	28.35	11.4691	0	0	NoMatchGene
CATGGACCGTGTGTTCTCAGG	0	137	0.01	28.15	11.4589	0	0	NoMatchGene
CATGCCTTTTGTAGAAAAAAA	0	133	0.01	27.32	11.4157	0	0	NoMatchGene
CATGCATTTTCTGACACAGGC	0	129	0.01	26.5	11.3718	0	0	NoMatchGene
CATGTTCTTTTTTATTTAAAA	0	126	0.01	25.89	11.3382	0	0	NoMatchGene
CATGGCCACTCAAAATGTTAG	0	123	0.01	25.27	11.3032	0	0	NoMatchGene
CATGTAATATAAGCTTCATAA	0	122	0.01	25.06	11.2912	0	0	NoMatchGene
CATGGCCTGAAGGGGGAAAAA	0	120	0.01	24.65	11.2674	0	0	NoMatchGene
CATGAGGCTGTGAGCTGGCTA	0	117	0.01	24.04	11.2312	0	0	NoMatchGene
CATGGGGAGCATCTCCCCGGC	0	116	0.01	23.83	11.2186	0	0	NoMatchGene
CATGGGGCAGTGGCACAAGAG	0	112	0.01	23.01	11.168	0	0	NoMatchGene
CATGTGCTGCTGAGGATGAAA	0	111	0.01	22.8	11.1548	0	0	NoMatchGene
CATGTTGTCATAATACTCCAG	0	111	0.01	22.8	11.1548	0	0	NoMatchGene
CATGTAGGAAGTAAAAGGGAA	0	111	0.01	22.8	11.1548	0	0	NoMatchGene
CATGGATGTGAAGAGCATTAA	0	108	0.01	22.19	11.1157	0	0	NoMatchGene
CATGGGGTCCATAGGTGAGGA	0	104	0.01	21.37	11.0614	0	0	NoMatchGene
CATGCAGAATGTCTAACGCAG	0	104	0.01	21.37	11.0614	0	0	NoMatchGene
CATGTCTGCCCCCGGGGTAGG	0	104	0.01	21.37	11.0614	0	0	NoMatchGene
CATGGTCTGAAGATTTGCAAG	0	99	0.01	20.34	10.9901	0	0	NoMatchGene
CATGTTCCAATAATTTAAACA	0	94	0.01	19.31	10.9151	0	0	NoMatchGene
CATGGGCTGGGCACTGCTCAA	0	92	0.01	18.9	10.8842	0	0	NoMatchGene
CATGGCCTCGTCGCTCTGAGC	0	90	0.01	18.49	10.8525	0	0	NoMatchGene
CATGTCTGGGGGTAGGAGGTG	0	89	0.01	18.29	10.8368	0	0	NoMatchGene
CATGAAGTTAAAATTAAAAAA	0	88	0.01	18.08	10.8202	0	0	NoMatchGene
CATGGCCATTATATGAAATAG	0	84	0.01	17.26	10.7532	0	0	NoMatchGene
CATGGCTTTACAGGATCTGAC	0	82	0.01	16.85	10.7185	0	0	NoMatchGene
CATGTCCGAAGGGAAGGCTTC	0	82	0.01	16.85	10.7185	0	0	NoMatchGene
CATGGAGCCTCAGCCAAAAAA	0	78	0.01	16.03	10.6466	0	0	NoMatchGene
CATGGAAAGCACCGAGGGGAC	0	76	0.01	15.61	10.6083	0	0	NoMatchGene
CATGTGAGGAAGACGTGCTTC	0	72	0.01	14.79	10.5304	0	0	NoMatchGene
CATGGGCCATTGGGAGCCCCA	0	69	0.01	14.18	10.4696	0	0	NoMatchGene
CATGCATTGATTAAAAATAGC	0	68	0.01	13.97	10.4481	0	0	NoMatchGene
CATGGGAGTGTATACGTATGG	0	66	0.01	13.56	10.4051	0	0	NoMatchGene
CATGTGTGCCGTGGGTGCTGT	0	66	0.01	13.56	10.4051	0	0	NoMatchGene
CATGGCCTGGTGCAGTGCTGC	0	65	0.01	13.35	10.3826	0	0	NoMatchGene
CATGGGAGGAAGGAGAAGTTG	0	65	0.01	13.35	10.3826	0	0	NoMatchGene
CATGTGAAAAGCCAAACAAGC	0	65	0.01	13.35	10.3826	0	0	NoMatchGene
CATGTCAGTCTCGTCATCCCA	0	64	0.01	13.15	10.3608	0	0	NoMatchGene
CATGCTTGGTTTCCACCCGCG	0	63	0.01	12.94	10.3376	0	0	NoMatchGene
CATGGAGCGAGCAGAGCTGGC	0	62	0.01	12.74	10.3151	0	0	NoMatchGene
CATGCTTTGGGATGGGATGTG	0	62	0.01	12.74	10.3151	0	0	NoMatchGene
CATGTCGAGTTAGATGATCAG	0	60	0.01	12.33	10.268	0	0	NoMatchGene
CATGTATATTAACTTGCTATT	0	59	0.01	12.12	10.2432	0	0	NoMatchGene
CATGACATTTTTAAAATGTTA	0	59	0.01	12.12	10.2432	0	0	NoMatchGene
CATGTCTGGCTCTACAACTGG	0	58	0.01	11.92	10.2192	0	0	NoMatchGene
CATGGTATCTTGCTGTATAGG	0	58	0.01	11.92	10.2192	0	0	NoMatchGene
CATGGGCATCCTACCGCAAGA	0	58	0.01	11.92	10.2192	0	0	NoMatchGene
CATGTGTACGCGTGGTTGTAA	0	56	0.01	11.51	10.1687	0	0	NoMatchGene
CATGCTGCCAAGACCTCAACG	0	55	0.01	11.3	10.1421	0	0	NoMatchGene
CATGAAGTGGCGATGGGAATC	0	52	0.01	10.68	10.0607	0	0	NoMatchGene
CATGGCCTCGTCGCTCTGAGT	0	52	0.01	10.68	10.0607	0	0	NoMatchGene
CATGGGAAAAAGAAACAACAG	0	50	0.01	10.27	10.0042	2.22044e-16	9.26397e-14	NoMatchGene
CATGCACTTTGTACATTTTGA	0	49	0.01	10.07	9.97585	1.11022e-15	4.47373e-13	NoMatchGene
CATGTAACAAAGCATTAAGTA	0	49	0.01	10.07	9.97585	1.11022e-15	4.46865e-13	NoMatchGene
CATGCAGTAGTGTCTAAACAC	0	49	0.01	10.07	9.97585	1.11022e-15	4.46357e-13	NoMatchGene
CATGGGGCGCTGAGGAGCGCT	0	48	0.01	9.86	9.94544	2.66454e-15	1.0533e-12	NoMatchGene
CATGAATGGGAATGCTAAATA	0	47	0.01	9.66	9.91588	5.9952e-15	2.34374e-12	NoMatchGene
CATGAACAGTAGAAAACTAAA	0	47	0.01	9.66	9.91588	5.9952e-15	2.34115e-12	NoMatchGene
CATGTCCTCACCACTAACAAC	0	47	0.01	9.66	9.91588	5.9952e-15	2.33857e-12	NoMatchGene
CATGTAAATGCTGGCTGCAGG	0	47	0.01	9.66	9.91588	5.9952e-15	2.336e-12	NoMatchGene
CATGCAGGATCTCCAGTACTT	0	47	0.01	9.66	9.91588	5.9952e-15	2.33343e-12	NoMatchGene
CATGGTTTGGTTTCTTGGAAG	0	47	0.01	9.66	9.91588	5.9952e-15	2.33086e-12	NoMatchGene
CATGAGCAATTAAAACTTTCT	0	47	0.01	9.66	9.91588	5.9952e-15	2.3283e-12	NoMatchGene
CATGTATATACATACTCCTAG	0	47	0.01	9.66	9.91588	5.9952e-15	2.32575e-12	NoMatchGene
CATGTGTATGCGTGATTGTAA	0	46	0.01	9.45	9.88417	1.24345e-14	4.73042e-12	NoMatchGene
CATGTACGTATATATTTAATA	0	46	0.01	9.45	9.88417	1.24345e-14	4.72534e-12	NoMatchGene
CATGCAGCAGCAATTCGCAAT	0	46	0.01	9.45	9.88417	1.24345e-14	4.72027e-12	NoMatchGene
CATGGCCTTCATCTTCATCAT	0	45	0.01	9.25	9.85331	2.5313e-14	9.27087e-12	NoMatchGene
CATGGAGCCTCCGGAAGGCCA	0	45	0.01	9.25	9.85331	2.5313e-14	9.26129e-12	NoMatchGene
CATGATTGGTACAAAAGGCAA	0	45	0.01	9.25	9.85331	2.5313e-14	9.25172e-12	NoMatchGene
CATGCAGTGGGAGCAGCACGC	0	45	0.01	9.25	9.85331	2.5313e-14	9.24217e-12	NoMatchGene
CATGAGGGGTTAATTTTTTTG	0	44	0.01	9.04	9.82018	5.12924e-14	1.80568e-11	NoMatchGene
CATGTAGCTGATAAAGGTGTG	0	42	0.01	8.63	9.75322	2.07612e-13	6.55241e-11	NoMatchGene
CATGGAGGAGGGCGAGAGCGA	0	42	0.01	8.63	9.75322	2.07612e-13	6.54657e-11	NoMatchGene
CATGGCCCACAAAAAAATTGC	0	42	0.01	8.63	9.75322	2.07612e-13	6.54074e-11	NoMatchGene
CATGACGTGATCAAATGGGTG	0	42	0.01	8.63	9.75322	2.07612e-13	6.53492e-11	NoMatchGene
CATGGCCAGGTTGGGTGTGCG	0	41	0.01	8.42	9.71768	4.16556e-13	1.24789e-10	NoMatchGene
CATGCCGCTGCGGTGCTCGTT	0	41	0.01	8.42	9.71768	4.16556e-13	1.24684e-10	NoMatchGene
CATGCAAAAAATGCAAAGTGA	0	41	0.01	8.42	9.71768	4.16556e-13	1.24578e-10	NoMatchGene
CATGTTAGTTACTTAAAAAAC	0	41	0.01	8.42	9.71768	4.16556e-13	1.24473e-10	NoMatchGene
CATGTCTTCTCCAAACGTTGT	0	40	0.01	8.22	9.68299	8.35332e-13	2.36809e-10	NoMatchGene
CATGGGGTCCCCACCAGGGCC	0	40	0.01	8.22	9.68299	8.35332e-13	2.3662e-10	NoMatchGene
CATGGCGGAGCCGAGCGCCCG	0	40	0.01	8.22	9.68299	8.35332e-13	2.3643e-10	NoMatchGene
CATGGAATTGATCAGTCCAAA	0	39	0.01	8.01	9.64566	1.67488e-12	4.49938e-10	NoMatchGene
CATGCCCTCATCCTCGTGGAG	0	39	0.01	8.01	9.64566	1.67488e-12	4.49597e-10	NoMatchGene
CATGTACACTTTAGAAGTGAA	0	38	0.01	7.81	9.60918	3.35732e-12	8.52699e-10	NoMatchGene
CATGGCTTCCGAGATGTGCAG	0	38	0.01	7.81	9.60918	3.35732e-12	8.52087e-10	NoMatchGene
CATGCTGGGCTGTACTTTTAA	0	38	0.01	7.81	9.60918	3.35732e-12	8.51477e-10	NoMatchGene
CATGTGCCCCAGCTGCAGCCA	0	38	0.01	7.81	9.60918	3.35732e-12	8.50867e-10	NoMatchGene
CATGAGCTAGGAAGAAAACGG	0	37	0.01	7.6	9.56986	6.72906e-12	1.61077e-09	NoMatchGene
CATGTCCAGGAACCAGTACTT	0	37	0.01	7.6	9.56986	6.72906e-12	1.60968e-09	NoMatchGene
CATGTTTCCAAAAAAAAACAA	0	37	0.01	7.6	9.56986	6.72906e-12	1.6086e-09	NoMatchGene
CATGTTAACTACTAGCTGTAG	0	37	0.01	7.6	9.56986	6.72906e-12	1.60751e-09	NoMatchGene
CATGTCTCAGAAAAGATGCAC	0	36	0.01	7.4	9.53138	1.34861e-11	3.09426e-09	NoMatchGene
CATGGGACATCCACTGGAAAA	0	36	0.01	7.4	9.53138	1.34861e-11	3.09225e-09	NoMatchGene
CATGTGTAGATCCATGCTGTC	0	36	0.01	7.4	9.53138	1.34861e-11	3.09025e-09	NoMatchGene
CATGGTGTGGTTGAAAATAAA	0	36	0.01	7.4	9.53138	1.34861e-11	3.08825e-09	NoMatchGene
CATGCCTTTTGTAGAATCAAA	0	36	0.01	7.4	9.53138	1.34861e-11	3.08625e-09	NoMatchGene
CATGGTGATATCATCCGGCTG	0	35	0.01	7.19	9.48985	2.70282e-11	5.89186e-09	NoMatchGene
CATGAAAAAAAACAAACAAAA	0	34	0.01	6.99	9.44915	5.4168e-11	1.14278e-08	NoMatchGene
CATGCTGTTATGTTTTAAAGG	0	33	0.01	6.78	9.40514	1.08559e-10	2.22268e-08	NoMatchGene
CATGTGCATTCGACTTTCCAG	0	33	0.01	6.78	9.40514	1.08559e-10	2.2214e-08	NoMatchGene
CATGGTATAGCAAAAAAAAAA	0	33	0.01	6.78	9.40514	1.08559e-10	2.22012e-08	NoMatchGene
CATGCAAAAGTGTTACACAAT	0	33	0.01	6.78	9.40514	1.08559e-10	2.21883e-08	NoMatchGene
CATGGGGGTGAGGGGCTGCTG	0	32	0.01	6.57	9.35975	2.17566e-10	4.3147e-08	NoMatchGene
CATGCTAAAAGAAATGTCTGA	0	32	0.01	6.57	9.35975	2.17566e-10	4.31228e-08	NoMatchGene
CATGAGAAGTTTCAAGGCTGC	0	31	0.01	6.37	9.31515	4.36028e-10	8.38399e-08	NoMatchGene
CATGTGCCCCGTGCTCTGCCA	0	31	0.01	6.37	9.31515	4.36028e-10	8.37943e-08	NoMatchGene
CATGGTACAGAATGGCTAATA	0	31	0.01	6.37	9.31515	4.36028e-10	8.37489e-08	NoMatchGene
CATGGGACGCTCTGGAGGGCA	0	30	0.01	6.16	9.26679	8.7385e-10	1.62121e-07	NoMatchGene
CATGGTATGATTGGAACAAAT	0	30	0.01	6.16	9.26679	8.7385e-10	1.62036e-07	NoMatchGene
CATGGTAACGGGTCAGGGTAA	0	30	0.01	6.16	9.26679	8.7385e-10	1.61952e-07	NoMatchGene
CATGTCAGTACAGATGTTTGC	0	30	0.01	6.16	9.26679	8.7385e-10	1.61867e-07	NoMatchGene
CATGATGTTTTGGGGGAAAAC	0	30	0.01	6.16	9.26679	8.7385e-10	1.61782e-07	NoMatchGene
CATGTGAATTTCACCTCTTAC	0	29	0.01	5.96	9.21917	1.75129e-09	3.12615e-07	NoMatchGene
CATGCAGAGGGGAGCAGGAGG	0	29	0.01	5.96	9.21917	1.75129e-09	3.12457e-07	NoMatchGene
CATGGTGGTGGCACAGCAGGG	0	29	0.01	5.96	9.21917	1.75129e-09	3.123e-07	NoMatchGene
CATGTGAGCTACTGGAACTGG	0	29	0.01	5.96	9.21917	1.75129e-09	3.12142e-07	NoMatchGene
CATGCAATAAAAAAAGGAAAC	0	29	0.01	5.96	9.21917	1.75129e-09	3.11985e-07	NoMatchGene
CATGTTAAGAACACGCTAAGG	0	28	0.01	5.75	9.16742	3.5098e-09	5.99593e-07	NoMatchGene
CATGCCTTTTGTAAAAAAAAA	0	28	0.01	5.75	9.16742	3.5098e-09	5.99303e-07	NoMatchGene
CATGGATGGGAACTTATCCCG	0	28	0.01	5.75	9.16742	3.5098e-09	5.99014e-07	NoMatchGene
CATGAGCCTTGGTACGTATGC	0	28	0.01	5.75	9.16742	3.5098e-09	5.98726e-07	NoMatchGene
CATGGTCTGCGGAGAGGAGAG	0	28	0.01	5.75	9.16742	3.5098e-09	5.98437e-07	NoMatchGene
CATGGTATGGAAGTCTCATTC	0	28	0.01	5.75	9.16742	3.5098e-09	5.98149e-07	NoMatchGene
CATGTGTGGATCCATGCTGTG	0	27	0.01	5.55	9.11634	7.03402e-09	1.15911e-06	NoMatchGene
CATGTGTGGACCCATGTTATG	0	26	0.01	5.34	9.0607	1.4097e-08	2.25473e-06	NoMatchGene
CATGGGGTCCCCGCTGGGGCC	0	26	0.01	5.34	9.0607	1.4097e-08	2.25371e-06	NoMatchGene
CATGGCCAGGGGAGGCCGGAG	0	26	0.01	5.34	9.0607	1.4097e-08	2.2527e-06	NoMatchGene
CATGGTTCAAGGACATCCTGC	0	26	0.01	5.34	9.0607	1.4097e-08	2.25168e-06	NoMatchGene
CATGGCCCGGCTGCCCCTAAA	0	26	0.01	5.34	9.0607	1.4097e-08	2.25066e-06	NoMatchGene
CATGGCTTTAAGACCCCCCCA	0	25	0.01	5.14	9.00562	2.8252e-08	4.3177e-06	NoMatchGene
CATGGGCTCTGGGGCCCAGGG	0	25	0.01	5.14	9.00562	2.8252e-08	4.31583e-06	NoMatchGene
CATGGCCTTAACCCTATGATA	0	25	0.01	5.14	9.00562	2.8252e-08	4.31397e-06	NoMatchGene
CATGTTAGAGCATAGAGCTGG	0	25	0.01	5.14	9.00562	2.8252e-08	4.31211e-06	NoMatchGene
CATGGCACCGTGCCCCGTGCT	0	25	0.01	5.14	9.00562	2.8252e-08	4.31025e-06	NoMatchGene
CATGTGGCCTAAAACTCTCCG	0	25	0.01	5.14	9.00562	2.8252e-08	4.30839e-06	NoMatchGene
CATGTGAGGCCCTGAAAAAAA	0	24	0.01	4.93	8.94544	5.66202e-08	8.29828e-06	NoMatchGene
CATGCTGGCGAAACCAAGGTG	0	24	0.01	4.93	8.94544	5.66202e-08	8.29485e-06	NoMatchGene
CATGGGGGCTTTCATATTTTG	0	24	0.01	4.93	8.94544	5.66202e-08	8.29141e-06	NoMatchGene
CATGGGAACAAGGGATTAGAA	0	24	0.01	4.93	8.94544	5.66202e-08	8.28798e-06	NoMatchGene
CATGAGAACACCCCCCCCCGG	0	24	0.01	4.93	8.94544	5.66202e-08	8.28456e-06	NoMatchGene
CATGTCACTGCCAGCCTTAGA	0	24	0.01	4.93	8.94544	5.66202e-08	8.28113e-06	NoMatchGene
CATGACTGTACTGGTGGCTGT	0	23	0.01	4.73	8.8857	1.13473e-07	1.58556e-05	NoMatchGene
CATGTACCTCCTGTCCATCCG	0	23	0.01	4.73	8.8857	1.13473e-07	1.58494e-05	NoMatchGene
CATGCTGACCTTTTATCCTAG	0	23	0.01	4.73	8.8857	1.13473e-07	1.58431e-05	NoMatchGene
CATGAGCTCAGCCCCTGTTTG	0	23	0.01	4.73	8.8857	1.13473e-07	1.58369e-05	NoMatchGene
CATGGGGCAGCCTGTTCTGCC	0	23	0.01	4.73	8.8857	1.13473e-07	1.58306e-05	NoMatchGene
CATGTTGTTATCTGGAGCCTA	0	23	0.01	4.73	8.8857	1.13473e-07	1.58244e-05	NoMatchGene
CATGCACTACTTGAGACAAAA	0	23	0.01	4.73	8.8857	1.13473e-07	1.58182e-05	NoMatchGene
CATGGACAGCAGGGTGGGGAG	0	22	0.01	4.52	8.82018	2.27414e-07	3.02817e-05	NoMatchGene
CATGTAGCATCTCTATATTAA	0	22	0.01	4.52	8.82018	2.27414e-07	3.02703e-05	NoMatchGene
CATGGAAAGCAGTGCCTTGGA	0	22	0.01	4.52	8.82018	2.27414e-07	3.02589e-05	NoMatchGene
CATGTGGAAACGGGCAGAAGC	0	22	0.01	4.52	8.82018	2.27414e-07	3.02475e-05	NoMatchGene
CATGTTGGGGGGACAGCGGAT	0	22	0.01	4.52	8.82018	2.27414e-07	3.02361e-05	NoMatchGene
CATGAAAATTATTTAATAAAG	0	22	0.01	4.52	8.82018	2.27414e-07	3.02248e-05	NoMatchGene
CATGGGCAGGGGAGGAGGTTG	0	22	0.01	4.52	8.82018	2.27414e-07	3.02134e-05	NoMatchGene
CATGAAGGAAGTGCCTTTATG	0	22	0.01	4.52	8.82018	2.27414e-07	3.02021e-05	NoMatchGene
CATGGGGAAATGTTGAAAGAG	0	22	0.01	4.52	8.82018	2.27414e-07	3.01908e-05	NoMatchGene
CATGAGGGCTTTGTCTTCTGT	0	21	0.01	4.31	8.75154	4.55762e-07	5.76707e-05	NoMatchGene
CATGGTGCCGGAGGAGAAGTT	0	21	0.01	4.31	8.75154	4.55762e-07	5.76501e-05	NoMatchGene
CATGGTCAGAAATGTTGGAGA	0	21	0.01	4.31	8.75154	4.55762e-07	5.76295e-05	NoMatchGene
CATGACCAATGTCTTCCTACC	0	21	0.01	4.31	8.75154	4.55762e-07	5.76089e-05	NoMatchGene
CATGACAGATTTTATCTTGGT	0	21	0.01	4.31	8.75154	4.55762e-07	5.75883e-05	NoMatchGene
CATGTCCTTTTTGTGCTGAGA	0	21	0.01	4.31	8.75154	4.55762e-07	5.75677e-05	NoMatchGene
CATGTCTGCATTATGTAGTTA	0	21	0.01	4.31	8.75154	4.55762e-07	5.75472e-05	NoMatchGene
CATGCTAGGAGCAGGATTTGG	0	20	0.01	4.11	8.68299	9.13398e-07	0.000109286	NoMatchGene
CATGGTAAGCCTACCAAGTAC	0	20	0.01	4.11	8.68299	9.13398e-07	0.000109249	NoMatchGene
CATGAAGTAGAAAGCACTACG	0	20	0.01	4.11	8.68299	9.13398e-07	0.000109175	NoMatchGene
CATGTTCAGCAGACGTGGCCA	0	20	0.01	4.11	8.68299	9.13398e-07	0.000109138	NoMatchGene
CATGTTTTAAAACAAAAAAAA	0	20	0.01	4.11	8.68299	9.13398e-07	0.000109101	NoMatchGene
CATGGTTATAAAAGGAATTTA	0	20	0.01	4.11	8.68299	9.13398e-07	0.000109064	NoMatchGene
CATGAAAAACAAAAACAAAAA	0	20	0.01	4.11	8.68299	9.13398e-07	0.000109027	NoMatchGene
CATGGATCCGGGACACTGCTA	0	20	0.01	4.11	8.68299	9.13398e-07	0.000108991	NoMatchGene
CATGTGAACGTGCCGGACGAG	0	20	0.01	4.11	8.68299	9.13398e-07	0.000108954	NoMatchGene
CATGGAAAAAGTCATCATCGA	0	20	0.01	4.11	8.68299	9.13398e-07	0.000108917	NoMatchGene
CATGGAAATCGGGCAAACGAG	0	20	0.01	4.11	8.68299	9.13398e-07	0.000108881	NoMatchGene
CATGACCCCCCCGAGGACCCG	0	20	0.01	4.11	8.68299	9.13398e-07	0.000108844	NoMatchGene
CATGGACCGGTGGAGTGGGAG	0	20	0.01	4.11	8.68299	9.13398e-07	0.000108807	NoMatchGene
CATGGAAAGGTCAGGGCCGGG	0	19	0.01	3.9	8.60733	1.83056e-06	0.00020652	NoMatchGene
CATGCCAGCCGTGCGGCCCAA	0	19	0.01	3.9	8.60733	1.83056e-06	0.000206388	NoMatchGene
CATGGTGGAAGAACTGGCACC	0	19	0.01	3.9	8.60733	1.83056e-06	0.000206322	NoMatchGene
CATGACCGCAAAAAAAAAAAA	0	19	0.01	3.9	8.60733	1.83056e-06	0.000206256	NoMatchGene
CATGAAAAAGCAGTACTCTGA	0	19	0.01	3.9	8.60733	1.83056e-06	0.000206191	NoMatchGene
CATGTGTCAATTGGAGAAGAA	0	19	0.01	3.9	8.60733	1.83056e-06	0.000206125	NoMatchGene
CATGCTCGCAGGGAGCACACC	0	19	0.01	3.9	8.60733	1.83056e-06	0.00020606	NoMatchGene
CATGAAAACCCCATTCCTGGA	0	19	0.01	3.9	8.60733	1.83056e-06	0.000205994	NoMatchGene
CATGTTTATATTCTTCAATGA	0	19	0.01	3.9	8.60733	1.83056e-06	0.000205929	NoMatchGene
CATGCTTTGATGAAGTGGTAA	0	19	0.01	3.9	8.60733	1.83056e-06	0.000205863	NoMatchGene
CATGTTGTACTGGCTCCAAGG	0	19	0.01	3.9	8.60733	1.83056e-06	0.000205798	NoMatchGene
CATGTCCGTCCATCCGTCCGC	0	19	0.01	3.9	8.60733	1.83056e-06	0.000205732	NoMatchGene
CATGTACAACAGGAAGCTAAT	0	19	0.01	3.9	8.60733	1.83056e-06	0.000205667	NoMatchGene
CATGGTGGCTCTAAAGCTAGG	0	19	0.01	3.9	8.60733	1.83056e-06	0.000205602	NoMatchGene
CATGTTGTCATAAGACTCCAG	0	19	0.01	3.9	8.60733	1.83056e-06	0.000205536	NoMatchGene
CATGGTCACCAGAAAAAAAAA	0	19	0.01	3.9	8.60733	1.83056e-06	0.000205471	NoMatchGene
CATGCTGGAGCCACCGCGGGG	0	19	0.01	3.9	8.60733	1.83056e-06	0.000205406	NoMatchGene
CATGGGGTGGGAGAAAAACCC	0	19	0.01	3.9	8.60733	1.83056e-06	0.000205341	NoMatchGene
CATGCTAACTTGAACTTTGAA	0	19	0.01	3.9	8.60733	1.83056e-06	0.000205276	NoMatchGene
CATGTGGTGAGGTGCTGGAGG	0	18	0.01	3.7	8.53138	3.66864e-06	0.000386871	NoMatchGene
CATGGAGCCCCCCGGGGCTGC	0	18	0.01	3.7	8.53138	3.66864e-06	0.000386756	NoMatchGene
CATGTGATATAAATGGGAAAG	0	18	0.01	3.7	8.53138	3.66864e-06	0.000386641	NoMatchGene
CATGTCCTAAAAGGAGAAAAC	0	18	0.01	3.7	8.53138	3.66864e-06	0.000386526	NoMatchGene
CATGCAGGCAAACGGTGGGTG	0	18	0.01	3.7	8.53138	3.66864e-06	0.000386411	NoMatchGene
CATGGGGGGTGCCCAGCCTCG	0	18	0.01	3.7	8.53138	3.66864e-06	0.000386296	NoMatchGene
CATGCAGCAAATGCGAGGGCG	0	17	0.01	3.49	8.44708	7.35238e-06	0.000731716	NoMatchGene
CATGACTGTTAATCAGAAGGC	0	17	0.01	3.49	8.44708	7.35238e-06	0.00073151	NoMatchGene
CATGCCCCAACTACAAAAATA	0	17	0.01	3.49	8.44708	7.35238e-06	0.000731304	NoMatchGene
CATGGCAAGTTAGTGTAAACA	0	17	0.01	3.49	8.44708	7.35238e-06	0.000731099	NoMatchGene
CATGGGGGGGTGGTCTTGGTG	0	17	0.01	3.49	8.44708	7.35238e-06	0.000730894	NoMatchGene
CATGGGGAGTGTCCTGCAGGT	0	17	0.01	3.49	8.44708	7.35238e-06	0.000730688	NoMatchGene
CATGTGTTTGGGGGAAAATTA	0	17	0.01	3.49	8.44708	7.35238e-06	0.000730483	NoMatchGene
CATGTCCGCCGTGGCTGCCGT	0	17	0.01	3.49	8.44708	7.35238e-06	0.000730278	NoMatchGene
CATGTGATCATAAAATAAAAA	0	17	0.01	3.49	8.44708	7.35238e-06	0.000730073	NoMatchGene
CATGGGGAAAAAAGGGGAAAG	0	17	0.01	3.49	8.44708	7.35238e-06	0.000729868	NoMatchGene
CATGTTGAAAGCTATGTTAAA	0	17	0.01	3.49	8.44708	7.35238e-06	0.000729663	NoMatchGene
CATGCCCTGTACCCACGAGAA	0	17	0.01	3.49	8.44708	7.35238e-06	0.000729459	NoMatchGene
CATGTCCCCACGTACGCACAG	0	17	0.01	3.49	8.44708	7.35238e-06	0.000729254	NoMatchGene
CATGGAGTGGTACCACTGGAC	0	17	0.01	3.49	8.44708	7.35238e-06	0.00072905	NoMatchGene
CATGGTTTGTGAACAGAAGTA	0	17	0.01	3.49	8.44708	7.35238e-06	0.000728846	NoMatchGene
CATGGGGCGCTGCTGCCTTCC	0	17	0.01	3.49	8.44708	7.35238e-06	0.000728641	NoMatchGene
CATGTGTCTTTAATTATTTCC	0	17	0.01	3.49	8.44708	7.35238e-06	0.000728437	NoMatchGene
CATGTGTGTGTGTGCCTGTGT	0	17	0.01	3.49	8.44708	7.35238e-06	0.00072803	NoMatchGene
CATGGTTAGAAATTCAAAAAA	0	17	0.01	3.49	8.44708	7.35238e-06	0.000727826	NoMatchGene
CATGGACTTTAAGTGATTATG	0	17	0.01	3.49	8.44708	7.35238e-06	0.000727622	NoMatchGene
CATGTGGAGCCAGAAGTTGGA	0	17	0.01	3.49	8.44708	7.35238e-06	0.000727419	NoMatchGene
CATGAAACAGAGGGAACATCG	0	17	0.01	3.49	8.44708	7.35238e-06	0.000727216	NoMatchGene
CATGCAAGCAACATATGAATA	0	17	0.01	3.49	8.44708	7.35238e-06	0.000727012	NoMatchGene
CATGCCACAGCCAGTCTCGCT	20	2389	4.09	490.82	6.90695	3.31514e-09	5.69916e-07	NoMatchGene
CATGCAACTAGCAAAAATAAA	11	433	2.25	88.96	5.30516	9.04294e-07	0.000108527	NoMatchGene
CATGTTGGTTGGTTTTCCCGA	17	559	3.48	114.85	5.04452	2.21318e-08	3.43278e-06	NoMatchGene
CATGTGAGGGAGGAAGACATG	15	468	3.07	96.15	4.96898	7.74766e-08	1.10796e-05	NoMatchGene
CATGTTTAATTTGGGGCCAGG	8	161	1.64	33.08	4.33419	5.32484e-06	0.000544956	NoMatchGene
CATGTTGACAGCAAATCCTAC	11	180	2.25	36.98	4.03875	9.04294e-07	0.00010849	NoMatchGene
CATGGAGGAAGGAGGAGTAGA	38	599	7.78	123.06	3.98345	1.41887e-13	4.66534e-11	NoMatchGene
CATGGTTCGCTGCAGGGTGAC	7	108	1.43	22.19	3.95582	9.4102e-06	0.000907661	NoMatchGene
CATGGCCAGGGCCTTGCGCCC	16	196	3.27	40.27	3.62234	4.14734e-08	6.1886e-06	NoMatchGene
CATGGACACAAAACCCTCTAG	8	96	1.64	19.72	3.58789	5.32484e-06	0.000544798	NoMatchGene
CATGGCAAATCCAAATGTTGC	87	1035	17.8	212.64	3.57846	0	0	NoMatchGene
CATGTGACGAAAAAAAAAAAA	26	282	5.32	57.94	3.44506	7.23848e-11	1.50467e-08	NoMatchGene
CATGCATCTGAAGTCATAAAT	7	75	1.43	15.41	3.42978	9.4102e-06	0.000907909	NoMatchGene
CATGTATTTATCAGGCTAATG	10	101	2.05	20.75	3.33942	1.64726e-06	0.000187214	NoMatchGene
CATGTTAGTTTCTATTTATAA	29	287	5.93	58.96	3.31363	1.09694e-11	2.53823e-09	NoMatchGene
CATGGATTTAAGCGAAAAAAA	9	88	1.84	18.08	3.29662	2.97634e-06	0.000321141	NoMatchGene
CATGACCCCGAGGACGAGGTG	17	158	3.48	32.46	3.2215	2.21318e-08	3.43428e-06	NoMatchGene
CATGGCAACTGTCGCAAAAGC	13	120	2.66	24.65	3.21209	2.67312e-07	3.48596e-05	NoMatchGene
CATGCGGTTGAAGATCTCCAA	14	129	2.86	26.5	3.21191	1.44213e-07	1.96921e-05	NoMatchGene
CATGTCAAAAAAAAAAAAAAC	19	166	3.89	34.1	3.13193	6.25478e-09	1.03942e-06	NoMatchGene
CATGATCTAAAACTTCACAAG	23	198	4.71	40.68	3.11052	4.89964e-10	9.36003e-08	NoMatchGene
CATGGGCAGTGGCACGAGAGC	28	238	5.73	48.9	3.09323	2.04206e-11	4.55246e-09	NoMatchGene
CATGACCTTAAAAGCACTCCA	16	135	3.27	27.74	3.08461	4.14734e-08	6.19644e-06	NoMatchGene
CATGGAATTTAAGTTCCACAT	14	114	2.86	23.42	3.03365	1.44213e-07	1.96845e-05	NoMatchGene
CATGGTGTGGGGGAAGCCTTT	20	161	4.09	33.08	3.01579	3.31514e-09	5.69639e-07	NoMatchGene
CATGGTCACCCCCTCCCTCGC	8	64	1.64	13.15	3.0033	5.32484e-06	0.000544641	NoMatchGene
CATGCTACTGTGAGAAAGGGA	22	175	4.5	35.95	2.99799	9.27492e-10	1.71534e-07	NoMatchGene
CATGTGGTATTTATCAAGAAA	9	71	1.84	14.59	2.9872	2.97634e-06	0.000321239	NoMatchGene
CATGGAGTTCTCTGAACAGAA	19	149	3.89	30.61	2.97616	6.25478e-09	1.03844e-06	NoMatchGene
CATGGTAAAGTAAAAATGGTA	9	70	1.84	14.38	2.96629	2.97636e-06	0.000321045	NoMatchGene
CATGGACTGCTCTGGCTCTGA	7	54	1.43	11.09	2.95517	9.41042e-06	0.000907435	NoMatchGene
CATGCAGGAGGCGAAAGTGCA	45	346	9.21	71.09	2.94837	0	0	NoMatchGene
CATGGGAAAAAAAAAACTTTA	9	69	1.84	14.18	2.94608	2.97636e-06	0.000320947	NoMatchGene
CATGGGAAAAATACTTTAGTA	7	51	1.43	10.48	2.87355	9.41144e-06	0.000907286	NoMatchGene
CATGTCACTTTACAACTTCGG	86	627	17.6	128.82	2.87171	0	0	NoMatchGene
CATGTAAAGCATTGAAATAAA	14	98	2.86	20.13	2.81526	1.44213e-07	1.96769e-05	NoMatchGene
CATGTCCTCCCCCTCCTGTTA	23	161	4.71	33.08	2.81216	4.89964e-10	9.36509e-08	NoMatchGene
CATGTGCCTGTATGACTTTTA	13	89	2.66	18.29	2.78156	2.67312e-07	3.48725e-05	NoMatchGene
CATGCAATAAAGGCTGCAGGA	21	143	4.3	29.38	2.77243	1.75444e-09	3.12389e-07	NoMatchGene
CATGAATTTGAGGGGGGAGGG	14	94	2.86	19.31	2.75526	1.44213e-07	1.96997e-05	NoMatchGene
CATGATTGATACTGAGCAAAA	20	134	4.09	27.53	2.75083	3.31514e-09	5.69086e-07	NoMatchGene
CATGAAGGGGCGTGACGAAGG	16	107	3.27	21.98	2.74883	4.14734e-08	6.19382e-06	NoMatchGene
CATGGGTCTTGAAAACATTCA	13	87	2.66	17.87	2.74804	2.67312e-07	3.48468e-05	NoMatchGene
CATGCTTAGCAAAATCCAGCA	20	133	4.09	27.32	2.73978	3.31514e-09	5.6881e-07	NoMatchGene
CATGACAAAGCAAAAAAAAAA	19	126	3.89	25.89	2.73455	6.25478e-09	1.03893e-06	NoMatchGene
CATGGTATCTGCCTCAAAAAA	64	424	13.09	87.11	2.73437	0	0	NoMatchGene
CATGACATTTTAATTAATCAG	9	58	1.84	11.92	2.69561	2.9767e-06	0.000320886	NoMatchGene
CATGGGCTTAGTCAATTGCCC	17	108	3.48	22.19	2.67275	2.21318e-08	3.42977e-06	NoMatchGene
CATGGGGAAAAAAAAACTTTA	452	2843	92.48	584.09	2.65898	4.07008e-13	1.2224e-10	NoMatchGene
CATGCTGAGCGTGAGCAACAC	16	100	3.27	20.54	2.65107	4.14734e-08	6.19121e-06	NoMatchGene
CATGCTGGCGAAGCCGAGGTG	27	166	5.52	34.1	2.62703	3.8376e-11	8.20381e-09	NoMatchGene
CATGTACAAAAAAAAAAAAAA	7	43	1.43	8.83	2.6264	9.5224e-06	0.000915986	NoMatchGene
CATGGCACACGGGCTCACCAG	8	49	1.64	10.07	2.6183	5.33922e-06	0.000545954	NoMatchGene
CATGGGGCAGGAGAAGGGGGG	58	352	11.87	72.32	2.60707	0	0	NoMatchGene
CATGCATGTTTTTTTTTTTTA	9	54	1.84	11.09	2.59148	2.97956e-06	0.000321096	NoMatchGene
CATGGAGCTCCTGCCCCAGCC	8	48	1.64	9.86	2.58789	5.3498e-06	0.000546878	NoMatchGene
CATGTCTCTTAGTTTTGTGTG	29	172	5.93	35.34	2.5752	1.09694e-11	2.53657e-09	NoMatchGene
CATGCAAGGATATCTTACATA	21	124	4.3	25.48	2.56696	1.75444e-09	3.12232e-07	NoMatchGene
CATGGAAATAAAAGCTACAGA	7	41	1.43	8.42	2.55781	9.74726e-06	0.000936343	NoMatchGene
CATGGATTTAAGCGATATGCA	9	52	1.84	10.68	2.53713	2.98594e-06	0.00032149	NoMatchGene
CATGCAGTTTGAAATGGATAT	71	409	14.53	84.03	2.53187	0	0	NoMatchGene
CATGTGGGCAATAAATGCAAG	21	121	4.3	24.86	2.53142	1.75444e-09	3.12075e-07	NoMatchGene
CATGAAGGACACACTGAGGAC	8	46	1.64	9.45	2.52662	5.39924e-06	0.000551613	NoMatchGene
CATGCCCTGCACCAGGCCACA	11	63	2.25	12.94	2.52384	9.04574e-07	0.000108487	NoMatchGene
CATGCTGTTTCTCTTGCTGGA	7	40	1.43	8.22	2.52312	9.99168e-06	0.000958002	NoMatchGene
CATGCTCGGAAAAAAAAAAAA	22	125	4.5	25.68	2.51265	9.27492e-10	1.71444e-07	NoMatchGene
CATGGGCAAGAAGAAGATAGC	397	2250	81.23	462.26	2.50862	4.63408e-13	1.37314e-10	NoMatchGene
CATGTATGTATCTCAACTAGA	32	181	6.55	37.19	2.50535	1.82498e-12	4.87301e-10	NoMatchGene
CATGGGCAGGGACACCATCAG	8	45	1.64	9.25	2.49576	5.45276e-06	0.000556117	NoMatchGene
CATGCCTACACCACCACTTGA	8	45	1.64	9.25	2.49576	5.45276e-06	0.000555957	NoMatchGene
CATGACTGATTGTGAATGAAT	14	78	2.86	16.03	2.48669	1.44216e-07	1.96697e-05	NoMatchGene
CATGATGTTTATAACTAAAAA	12	67	2.46	13.77	2.4848	4.93178e-07	6.18741e-05	NoMatchGene
CATGGGGGGTGGGAATGAAGA	9	50	1.84	10.27	2.48066	3.00462e-06	0.000323206	NoMatchGene
CATGAAAACCCAAAAAAAAAA	42	233	8.59	47.87	2.47839	8.85958e-14	3.0285e-11	NoMatchGene
CATGTTCCTTTTTTACTAAAA	8	44	1.64	9.04	2.46263	5.54414e-06	0.000564786	NoMatchGene
CATGATTTGGCCTTTTTAAGT	10	55	2.05	11.3	2.46263	1.65354e-06	0.000187746	NoMatchGene
CATGTACATTTCCAAAAATCA	12	66	2.46	13.56	2.46263	4.93252e-07	6.18614e-05	NoMatchGene
CATGTAATACTAGTATTAAAA	11	60	2.25	12.33	2.45418	9.05692e-07	0.000108584	NoMatchGene
CATGCAGCCACACAGCACCAG	44	240	9	49.31	2.45388	6.21724e-14	2.17571e-11	NoMatchGene
CATGCAAAAAGTAGAGTGAAA	17	92	3.48	18.9	2.44123	2.21318e-08	3.43127e-06	NoMatchGene
CATGAATGTGGGTTTGTAAAA	20	108	4.09	22.19	2.43974	3.31514e-09	5.69362e-07	NoMatchGene
CATGGAGTCGGGCACCTCCGC	10	54	2.05	11.09	2.43556	1.65797e-06	0.000188129	NoMatchGene
CATGGTCTGAATAAAGACTGT	13	70	2.66	14.38	2.43457	2.67382e-07	3.48302e-05	NoMatchGene
CATGGAGTTCAATAAATATTA	11	59	2.25	12.12	2.42939	9.06674e-07	0.000108628	NoMatchGene
CATGTCCTCACTCCGTTGCCG	8	43	1.64	8.83	2.42872	5.69964e-06	0.000579292	NoMatchGene
CATGTATATTGCAATTAAAGT	40	214	8.18	43.97	2.42635	8.39328e-14	2.89145e-11	NoMatchGene
CATGTCTCAAAAAAAAAAAAA	23	123	4.71	25.27	2.42363	4.89964e-10	9.35498e-08	NoMatchGene
CATGCAGATTTTCGTGAAGAC	24	128	4.91	26.3	2.42127	2.5883e-10	5.09023e-08	NoMatchGene
CATGAAACCAATAAATTATGC	25	133	5.12	27.32	2.41574	1.36771e-10	2.76667e-08	NoMatchGene
CATGCTCTTCTTAGTCTTTAA	14	74	2.86	15.2	2.40998	1.4424e-07	1.96653e-05	NoMatchGene
CATGTCTGTAACGGTGTTCAG	36	190	7.37	39.04	2.40522	2.4647e-13	7.66934e-11	NoMatchGene
CATGAAAAAAAAAAAAAAAAA	2591	13659	530.14	2806.23	2.40419	0	0	NoMatchGene
CATGTAAAATATTTGTTTTGA	33	173	6.75	35.54	2.39648	1.04872e-12	2.92382e-10	NoMatchGene
CATGGTTTGAACAAAAACAGA	12	63	2.46	12.94	2.39511	4.9397e-07	6.19295e-05	NoMatchGene
CATGTTCCTTTTTCTATTGGG	30	157	6.14	32.26	2.39344	5.91882e-12	1.43037e-09	NoMatchGene
CATGGAAAAATTAAGAATAAA	816	4267	166.96	876.65	2.3925	1.45661e-12	3.95203e-10	NoMatchGene
CATGGCAGAAAGGGGGATCTG	9	47	1.84	9.66	2.39232	3.11654e-06	0.000334432	NoMatchGene
CATGGTCACAGAGGCTACTGA	11	57	2.25	11.71	2.37974	9.11148e-07	0.00010909	NoMatchGene
CATGAAAGTAAACTATTGAAA	17	88	3.48	18.08	2.37724	2.21324e-08	3.42836e-06	NoMatchGene
CATGCCCCCCCCCCCAGGGGC	14	72	2.86	14.79	2.37054	1.44289e-07	1.96569e-05	NoMatchGene
CATGCCTACTTTCCCAAAGTA	18	92	3.68	18.9	2.36061	1.17791e-08	1.89946e-06	NoMatchGene
CATGAAGATGGTCTGAGCCAG	9	46	1.84	9.45	2.36061	3.21398e-06	0.000342912	NoMatchGene
CATGCTGGTCACCTTTGACGA	40	204	8.18	41.91	2.35712	8.39328e-14	2.88583e-11	NoMatchGene
CATGCCTTTTGGATCTTAATG	16	81	3.27	16.64	2.34729	4.14798e-08	6.18694e-06	NoMatchGene
CATGCAGGCAAAAAAAAAAAA	16	81	3.27	16.64	2.34729	4.14798e-08	6.18434e-06	NoMatchGene
CATGAAATTGCAAAAAAAAAA	17	86	3.48	17.67	2.34414	2.21332e-08	3.42698e-06	NoMatchGene
CATGTAGATGTGTACAGAGTA	20	101	4.09	20.75	2.34294	3.31516e-09	5.68538e-07	NoMatchGene
CATGGCATGAATTTTTGTAAA	9	45	1.84	9.25	2.32975	3.37786e-06	0.000359314	NoMatchGene
CATGGGACGCCCCATCACTTC	67	335	13.71	68.83	2.32781	0	0	NoMatchGene
CATGCAGTATATGAATGTCAG	19	95	3.89	19.52	2.32711	6.2549e-09	1.03798e-06	NoMatchGene
CATGTTTGATGTACTTCGTGC	8	40	1.64	8.22	2.32544	7.15898e-06	0.000713673	NoMatchGene
CATGTGACAACGAACCAGAAC	10	50	2.05	10.27	2.32474	1.73565e-06	0.000196439	NoMatchGene
CATGCAAAAAAAAAAAAAAGA	9	44	1.84	9.04	2.29662	3.65258e-06	0.000385523	NoMatchGene
CATGCTTCAATAAAGGTTTGG	72	350	14.73	71.91	2.28743	0	0	NoMatchGene
CATGAAGTGTTTAAGAAGCAG	26	126	5.32	25.89	2.2829	7.23848e-11	1.50556e-08	NoMatchGene
CATGAAGACCGTGTTCTATTA	361	1747	73.86	358.92	2.2808	0	0	NoMatchGene
CATGGGTCAGATCTCCATCTG	17	81	3.48	16.64	2.2575	2.21508e-08	3.42821e-06	NoMatchGene
CATGGTAATGGTTGGTCAAAT	16	76	3.27	15.61	2.25511	4.15582e-08	6.1882e-06	NoMatchGene
CATGTGTCTTTTTTTAAAAGA	38	178	7.78	36.57	2.23282	1.41887e-13	4.66101e-11	NoMatchGene
CATGGGCTGGCTCACTCCAAG	356	1656	72.84	340.22	2.22367	4.04788e-13	1.21676e-10	NoMatchGene
CATGTATTTACTGTTAAAAAA	14	65	2.86	13.35	2.22275	1.47029e-07	2.00224e-05	NoMatchGene
CATGTTTTCTTCTCTTATAGA	114	528	23.33	108.48	2.21717	2.81996e-14	1.02538e-11	NoMatchGene
CATGGAAAAAAAAAAAAAAAA	1059	4898	216.68	1006.29	2.21541	2.13252e-12	5.63044e-10	NoMatchGene
CATGGGATGTCTGGCCCAGTG	13	60	2.66	12.33	2.21267	2.79926e-07	3.62906e-05	NoMatchGene
CATGGTGTAAAATAAATCAAG	37	170	7.57	34.93	2.2061	1.70752e-13	5.50699e-11	NoMatchGene
CATGTGCTCAAAAAAAAAAAA	14	64	2.86	13.15	2.20098	1.48886e-07	2.02598e-05	NoMatchGene
CATGGTCTTGTGAAATACAGA	12	55	2.46	11.3	2.19959	5.49736e-07	6.82678e-05	NoMatchGene
CATGAATCCAAAAGAAAAAAA	12	55	2.46	11.3	2.19959	5.49736e-07	6.82438e-05	NoMatchGene
CATGACTTGAAAGCTGCTTTA	20	91	4.09	18.7	2.19287	3.31788e-09	5.68729e-07	NoMatchGene
CATGCAGCAGGTTTATAACTG	11	50	2.25	10.27	2.19044	1.15968e-06	0.000135589	NoMatchGene
CATGCACCTCTTACTGTTGTA	15	68	3.07	13.97	2.18602	7.92092e-08	1.13182e-05	NoMatchGene
CATGAGTGCTGCACGAACTGG	17	77	3.48	15.82	2.18459	2.22764e-08	3.44614e-06	NoMatchGene
CATGTGTGGAAAAGAAATAAA	19	86	3.89	17.67	2.18346	6.26692e-09	1.03948e-06	NoMatchGene
CATGCTGAACTGTAAACACGG	27	122	5.52	25.06	2.18265	3.83764e-11	8.19895e-09	NoMatchGene
CATGTGTCCAAAAAGCAAGGC	10	45	2.05	9.25	2.17383	2.80268e-06	0.000303421	NoMatchGene
CATGCTTCCCGCTGAGGCGTG	10	45	2.05	9.25	2.17383	2.80268e-06	0.000303328	NoMatchGene
CATGCAAATATAACAAGCAGG	12	54	2.46	11.09	2.17253	5.87012e-07	7.24897e-05	NoMatchGene
CATGCATTAGAAGTTTATTGA	42	187	8.59	38.42	2.16113	8.85958e-14	3.03436e-11	NoMatchGene
CATGTGATTTTGGGATCTAAA	9	40	1.84	8.22	2.15943	8.22758e-06	0.000804114	NoMatchGene
CATGTTTGTCAGCAAAGCATA	9	40	1.84	8.22	2.15943	8.22758e-06	0.000803892	NoMatchGene
CATGAGGTAGAAGCTGATGGG	17	75	3.48	15.41	2.14671	2.25252e-08	3.48311e-06	NoMatchGene
CATGTGTTTACATAATATTAA	13	57	2.66	11.71	2.13824	3.24404e-07	4.17661e-05	NoMatchGene
CATGCCGCTGGATTTCAGGGA	16	70	3.27	14.38	2.1367	4.32192e-08	6.43282e-06	NoMatchGene
CATGTTGTTCTTTTCAAAAAA	37	162	7.57	33.28	2.13629	1.70752e-13	5.51202e-11	NoMatchGene
CATGATGAAAAAAAAAAAAAA	53	231	10.84	47.46	2.13035	2.26486e-14	8.34688e-12	NoMatchGene
CATGTTTCGAGTTGCAAAAAA	28	122	5.73	25.06	2.12878	2.04222e-11	4.54995e-09	NoMatchGene
CATGCTAGCTTGCTTTTGCAG	23	100	4.71	20.54	2.12464	4.906e-10	9.36207e-08	NoMatchGene
CATGCTAAAAAAAAAAAAAAC	15	65	3.07	13.35	2.12053	8.52348e-08	1.21351e-05	NoMatchGene
CATGTTCATTAGGGGGATACG	12	52	2.46	10.68	2.11818	7.4889e-07	9.10186e-05	NoMatchGene
CATGTATATTTAACTTTACAG	16	69	3.27	14.18	2.11649	4.43396e-08	6.57745e-06	NoMatchGene
CATGGGCAAAAAAAAAAAAAA	13	56	2.66	11.51	2.11339	3.61206e-07	4.62853e-05	NoMatchGene
CATGTATTTATTTAGCTTCGG	12	51	2.46	10.48	2.09091	9.13208e-07	0.0001093	NoMatchGene
CATGATATGTAAATAAAGCTA	386	1634	78.98	335.7	2.08761	0	0	NoMatchGene
CATGAACCCTTGGGTTTATCA	18	76	3.68	15.61	2.08469	1.24206e-08	2.00198e-06	NoMatchGene
CATGTTTTATTTTCCACAAGT	29	122	5.93	25.06	2.07928	1.09739e-11	2.53594e-09	NoMatchGene
CATGGCAAAAATCTCACTGAA	15	63	3.07	12.94	2.07553	9.82794e-08	1.38806e-05	NoMatchGene
CATGCGCCCTAACCCAAAACG	49	205	10.03	42.12	2.07018	1.59872e-14	5.95393e-12	NoMatchGene
CATGGATAAAAAAAAAAAAAA	18	75	3.68	15.41	2.06609	1.2825e-08	2.06248e-06	NoMatchGene
CATGTTTTGTACAGGGATTCA	41	171	8.39	35.13	2.06596	1.19682e-13	3.99087e-11	NoMatchGene
CATGCTTCTTTCTCAAGAAAA	94	391	19.23	80.33	2.06258	0	0	NoMatchGene
CATGATGCTGAAATGAACTAA	17	70	3.48	14.38	2.0469	2.67386e-08	4.0988e-06	NoMatchGene
CATGCGTGCTTGCTGCTCTCG	44	180	9	36.98	2.03875	6.21724e-14	2.17786e-11	NoMatchGene
CATGGGAACCGCCGGGTTTGG	10	41	2.05	8.42	2.0382	1.01238e-05	0.000970403	NoMatchGene
CATGCTCTTACAGGAGAGAGA	40	163	8.18	33.49	2.03356	8.39328e-14	2.88864e-11	NoMatchGene
CATGTTGGGGGGCCAGAGGAT	13	53	2.66	10.89	2.03351	6.77306e-07	8.29453e-05	NoMatchGene
CATGCTTTTTCTGTTGTTACA	12	49	2.46	10.07	2.03333	1.61487e-06	0.000184183	NoMatchGene
CATGTTACAAGATATTCAATA	12	49	2.46	10.07	2.03333	1.61487e-06	0.000184124	NoMatchGene
CATGGGAAAAAAAAAAAAAAA	132	538	27.01	110.53	2.03287	2.77556e-14	1.01027e-11	NoMatchGene
CATGGCCTTCAAACAAAATAA	633	2559	129.52	525.75	2.0212	0	0	NoMatchGene
CATGCAGAACAGAAATCAAAA	23	93	4.71	19.11	2.02053	5.09224e-10	9.66534e-08	NoMatchGene
CATGTGACCTCGGAAAGTTTA	26	105	5.32	21.57	2.01953	7.33744e-11	1.52435e-08	NoMatchGene
CATGTTTAAAAGTGTTCCAAG	494	1988	101.08	408.43	2.01459	0	0	NoMatchGene
CATGCTATTTTGATTACTGTA	563	2261	115.19	464.52	2.01173	0	0	NoMatchGene
CATGTGTGCTACAAAAAAAAA	11	44	2.25	9.04	2.0064	5.91352e-06	0.00059828	NoMatchGene
CATGAAGCATAAAAAAAAAAA	11	44	2.25	9.04	2.0064	5.91352e-06	0.000598109	NoMatchGene
CATGATCTGACCATAAAAAAA	11	44	2.25	9.04	2.0064	5.91352e-06	0.000597938	NoMatchGene
CATGTACTTACTAATAAATAA	11	44	2.25	9.04	2.0064	5.91352e-06	0.000597767	NoMatchGene
CATGAAACCCAAAAAAAAAAA	760	3040	155.5	624.57	2.00595	2.03348e-12	5.3931e-10	NoMatchGene
CATGGTGCTGACAATAAAGAT	41	164	8.39	33.69	2.00558	1.19682e-13	3.98336e-11	NoMatchGene
CATGTTCAGACCGTACTTACG	13	52	2.66	10.68	2.00541	9.33084e-07	0.000110854	NoMatchGene
CATGTCTTAAAAAAAAAAAAA	13	52	2.66	10.68	2.00541	9.33084e-07	0.000110816	NoMatchGene
CATGTCCAAAAAAAAAAAAAA	21	84	4.3	17.26	2.00502	1.98058e-09	3.49837e-07	NoMatchGene
CATGTAATTCAGAAGGACCTA	38	151	7.78	31.02	1.99536	1.41887e-13	4.65668e-11	NoMatchGene
CATGGTAACTACAATACAGAC	43	170	8.8	34.93	1.98889	1.01474e-13	3.43553e-11	NoMatchGene
CATGAAACTAGCCCGAATTAT	13	51	2.66	10.48	1.97814	1.34472e-06	0.000155071	NoMatchGene
CATGTGCAGTGTTAATCTCAG	13	51	2.66	10.48	1.97814	1.34472e-06	0.000155021	NoMatchGene
CATGTTTTTCAAGTAAAGCAG	123	480	25.17	98.62	1.97018	0	0	NoMatchGene
CATGGACAGGTGTTCACTTTG	137	532	28.03	109.3	1.96325	2.07168e-13	6.55008e-11	NoMatchGene
CATGAAACTTGTTCTCTTCCA	16	62	3.27	12.74	1.962	1.27061e-07	1.74781e-05	NoMatchGene
CATGTTTTTACCAATAAATAA	15	58	3.07	11.92	1.95707	3.10434e-07	4.00257e-05	NoMatchGene
CATGTGTTAAAAAAAAAAAAA	14	54	2.86	11.09	1.95517	7.79634e-07	9.45278e-05	NoMatchGene
CATGATTCAAAAAAAAAAAAA	14	54	2.86	11.09	1.95517	7.79634e-07	9.44954e-05	NoMatchGene
CATGAACGAATCACTTGCTAG	120	463	24.55	95.12	1.95403	0	0	NoMatchGene
CATGTGGATACCTTTTTAAAA	52	199	10.64	40.88	1.9419	3.24186e-14	1.16798e-11	NoMatchGene
CATGTTCAAGCTTTTAAGGCA	12	46	2.46	9.45	1.94166	5.25678e-06	0.000538146	NoMatchGene
CATGCAAAAATGAAAAACAGA	17	65	3.48	13.35	1.93968	7.27246e-08	1.04507e-05	NoMatchGene
CATGTAATAATGTGGCGTATG	28	107	5.73	21.98	1.93958	2.27798e-11	5.03085e-09	NoMatchGene
CATGTCTGTGTTAAAAAAAAA	14	53	2.86	10.89	1.92892	1.16499e-06	0.00013612	NoMatchGene
CATGATCAAGAGTTATGCAGT	14	53	2.86	10.89	1.92892	1.16499e-06	0.000136075	NoMatchGene
CATGTGGCCGACGTTCCTTAG	12	45	2.46	9.25	1.9108	8.14782e-06	0.0007972	NoMatchGene
CATGATTTGTAACACAAAAAA	87	323	17.8	66.36	1.89844	0	0	NoMatchGene
CATGGGGCGTCCCCTTTTTTA	50	185	10.23	38.01	1.89357	1.53211e-14	5.7543e-12	NoMatchGene
CATGTGAGCAGTTATCAGACA	117	432	23.94	88.75	1.89032	7.06102e-14	2.44918e-11	NoMatchGene
CATGTGAGGTGAAAGCCACGT	16	59	3.27	12.12	1.89003	3.9278e-07	5.01134e-05	NoMatchGene
CATGGAAAAATGCCCTCTGCA	56	206	11.46	42.32	1.88473	0	0	NoMatchGene
CATGAGAAACCAATATTAAGA	15	55	3.07	11.3	1.88001	1.03338e-06	0.000121747	NoMatchGene
CATGACAAAAATGTAACTTAA	15	55	3.07	11.3	1.88001	1.03338e-06	0.000121706	NoMatchGene
CATGGAATAGCCACCAGTCGA	21	77	4.3	15.82	1.87934	7.86698e-09	1.29156e-06	NoMatchGene
CATGTCTCATTAAAAAAAAAA	17	62	3.48	12.74	1.87221	2.28008e-07	3.02243e-05	NoMatchGene
CATGTATTAAATAAAAAAAAA	17	62	3.48	12.74	1.87221	2.28008e-07	3.02129e-05	NoMatchGene
CATGGTCGTCAAAAAAAAAAA	17	62	3.48	12.74	1.87221	2.28008e-07	3.02016e-05	NoMatchGene
CATGGCATTTTGTTCTACTTA	22	80	4.5	16.44	1.86921	4.52464e-09	7.63742e-07	NoMatchGene
CATGTGGAAAAGGGGAGGGGA	25	91	5.12	18.7	1.86882	4.29608e-10	8.26504e-08	NoMatchGene
CATGGATGGGAAAAAAAAAAA	33	120	6.75	24.65	1.86863	1.48637e-12	4.02043e-10	NoMatchGene
CATGCCGTTTGCAAATGTAGA	27	98	5.52	20.13	1.86661	1.02724e-10	2.11054e-08	NoMatchGene
CATGGGGATAAAAAAAAAAAA	63	228	12.89	46.84	1.86149	0	0	NoMatchGene
CATGTCATTATTGGCTTAAGA	13	47	2.66	9.66	1.8606	7.3905e-06	0.000729355	NoMatchGene
CATGTTATGAAAAAAAAAAAA	20	72	4.09	14.79	1.85445	2.9464e-08	4.48935e-06	NoMatchGene
CATGGAATAGCTTCTCCTTGG	22	79	4.5	16.23	1.85067	6.621e-09	1.09462e-06	NoMatchGene
CATGAGATGGGCCAACACAGA	19	68	3.89	13.97	1.84449	7.68626e-08	1.09963e-05	NoMatchGene
CATGTTTTGTGTGTATGTACA	51	182	10.43	37.39	1.84191	0	0	NoMatchGene
CATGTAACTGTTTGACATTGA	16	57	3.27	11.71	1.84038	9.27652e-07	0.000110319	NoMatchGene
CATGTGCATCAGCCGCAAGAA	25	89	5.12	18.29	1.83684	8.67884e-10	1.61099e-07	NoMatchGene
CATGAGTTCTCAATAAGAATA	49	174	10.03	35.75	1.83362	1.59872e-14	5.9602e-12	NoMatchGene
CATGCAGAAAAAAAAAAAAAA	30	106	6.14	21.78	1.82669	2.66682e-11	5.82056e-09	NoMatchGene
CATGAAGATCAAAATCATCGC	46	162	9.41	33.28	1.82239	5.26246e-14	1.8489e-11	NoMatchGene
CATGTAAGTTGTCTTTTACAC	53	186	10.84	38.21	1.81759	2.26486e-14	8.35559e-12	NoMatchGene
CATGGGCCGAGTTTTCAGAAA	14	49	2.86	10.07	1.81598	6.6999e-06	0.000669039	NoMatchGene
CATGGGGTTAGCAGTTATAAT	22	77	4.5	15.82	1.81375	1.50816e-08	2.40135e-06	NoMatchGene
CATGCATTGTAATAAAATAAA	49	171	10.03	35.13	1.80838	1.59872e-14	5.96649e-12	NoMatchGene
CATGCGCTCCGTCACCAAGCA	43	150	8.8	30.82	1.80829	1.03695e-13	3.50735e-11	NoMatchGene
CATGAGAAAAAAAAAAAAAAA	119	415	24.35	85.26	1.80795	0	0	NoMatchGene
CATGTTCAGTGACTTTTTTCA	19	66	3.89	13.56	1.80152	1.81846e-07	2.44161e-05	NoMatchGene
CATGCGGGTGATCCAGTTTAT	17	59	3.48	12.12	1.80023	8.36514e-07	0.000100974	NoMatchGene
CATGTCTCTCAGTAGGCCCTG	1065	3693	217.91	758.73	1.79985	1.24767e-12	3.43786e-10	NoMatchGene
CATGCTGGGGGCACGCTGCTG	137	475	28.03	97.59	1.79976	2.07168e-13	6.54423e-11	NoMatchGene
CATGACTCAGCCCGACCAATA	32	111	6.55	22.8	1.79947	1.30789e-11	3.00472e-09	NoMatchGene
CATGGGACGCCCTGGAGGGCA	43	149	8.8	30.61	1.79843	1.05027e-13	3.54902e-11	NoMatchGene
CATGCAAAAAAAAAAAAAAAA	2249	7727	460.16	1587.51	1.78656	0	0	NoMatchGene
CATGGAGAAAAAAAAAAAAAA	64	219	13.09	44.99	1.78114	0	0	NoMatchGene
CATGAGTAAAAGCCAAAAAAA	68	232	13.91	47.66	1.77666	0	0	NoMatchGene
CATGAAGCATATCAAAAAAAA	27	92	5.52	18.9	1.77565	1.00863e-09	1.85185e-07	NoMatchGene
CATGTCTGTGTTACTTCCTTA	115	392	23.53	80.54	1.7752	0	0	NoMatchGene
CATGGTGCTTGTGTTCAGCAA	104	354	21.28	72.73	1.77305	0	0	NoMatchGene
CATGAGAATTCTGCAAATGCA	15	51	3.07	10.48	1.77133	6.05442e-06	0.000608187	NoMatchGene
CATGAAGCCTCCACAGGTCGT	18	61	3.68	12.53	1.76761	7.54468e-07	9.1665e-05	NoMatchGene
CATGTCTAGCTTGGTTTCAGG	23	78	4.71	16.03	1.76698	2.07968e-08	3.24706e-06	NoMatchGene
CATGTACAATAAATACTGTAA	296	1003	60.56	206.07	1.7667	2.0517e-13	6.49853e-11	NoMatchGene
CATGGGGTCTCTGTCCCACAC	152	512	31.1	105.19	1.75801	1.5099e-14	5.68297e-12	NoMatchGene
CATGCATTTTCGTGCATAAGA	19	64	3.89	13.15	1.75722	4.37576e-07	5.55085e-05	NoMatchGene
CATGAGCTCTCTCCTGCATCA	17	57	3.48	11.71	1.75058	2.02492e-06	0.000224862	NoMatchGene
CATGCTCCAAGTGCTCTTAGG	18	60	3.68	12.33	1.7444	1.17221e-06	0.000136873	NoMatchGene
CATGATAGTTTCTTTGAGCAG	18	60	3.68	12.33	1.7444	1.17221e-06	0.000136828	NoMatchGene
CATGAAGCCTTTGTTTAAAAA	15	50	3.07	10.27	1.74213	9.43886e-06	0.000909681	NoMatchGene
CATGGTTGTTGATCTTACATA	115	383	23.53	78.69	1.74168	0	0	NoMatchGene
CATGGTACTGGTGACTGATGA	21	70	4.3	14.38	1.74166	1.47406e-07	2.00662e-05	NoMatchGene
CATGTGACCCTCAAATTTAGG	40	133	8.18	27.32	1.73978	4.67182e-13	1.38085e-10	NoMatchGene
CATGCCATACTCCTGGCCACG	34	113	6.96	23.22	1.73821	2.34064e-11	5.14995e-09	NoMatchGene
CATGTCCCTGGCATCCTTTTG	66	219	13.5	44.99	1.73664	0	0	NoMatchGene
CATGGGGTTATATAGCCGAGG	16	53	3.27	10.89	1.73564	5.447e-06	0.00055601	NoMatchGene
CATGCCTTTTAAAAAAAAAAA	16	53	3.27	10.89	1.73564	5.447e-06	0.00055585	NoMatchGene
CATGTAGAGGCAATTTTTCAA	16	53	3.27	10.89	1.73564	5.447e-06	0.00055569	NoMatchGene
CATGTGTGTTGCATTTGCCTA	25	83	5.12	17.05	1.73556	1.08896e-08	1.76326e-06	NoMatchGene
CATGTGTAAATACAGCCTTAA	89	295	18.21	60.61	1.73482	0	0	NoMatchGene
CATGCCAAAAAAAAAAAAAAC	305	1005	62.41	206.48	1.72615	4.76952e-13	1.40386e-10	NoMatchGene
CATGCTTGGAGGAGTTAAGAG	16	52	3.27	10.68	1.70755	8.4568e-06	0.000824694	NoMatchGene
CATGTAGGCCCACATTCTCCA	24	78	4.91	16.03	1.70698	4.46662e-08	6.62312e-06	NoMatchGene
CATGGGGAAAAAAAAAAAAAA	100	325	20.46	66.77	1.70639	0	0	NoMatchGene
CATGACTCGAAAAAAAAAAAA	88	286	18.01	58.76	1.70604	0	0	NoMatchGene
CATGCTGCCCCCCTGTGCAGC	32	104	6.55	21.37	1.70602	2.4894e-10	4.91212e-08	NoMatchGene
CATGTTAAAATAAGTCTTTCA	29	94	5.93	19.31	1.70324	1.93255e-09	3.41865e-07	NoMatchGene
CATGTTAAAAAAAAAAAAAAA	1364	4416	279.09	907.27	1.7008	1.00986e-12	2.82215e-10	NoMatchGene
CATGCAAATGTTACAAAGTAT	89	288	18.21	59.17	1.70013	0	0	NoMatchGene
CATGCCATACTCAAAAAAAAA	17	55	3.48	11.3	1.69916	4.87692e-06	0.00050129	NoMatchGene
CATGTGAAAAAAAAAAAAAAA	508	1642	103.94	337.35	1.6985	5.3757e-13	1.56022e-10	NoMatchGene
CATGTCCGTAGGAGGACCAGG	2141	6918	438.07	1421.3	1.69798	0	0	NoMatchGene
CATGGTGTTTTGATGTTTAGA	30	96	6.14	19.72	1.68335	1.73205e-09	3.09648e-07	NoMatchGene
CATGATTTACCTAAAAAAAAA	42	134	8.59	27.53	1.68027	1.23612e-12	3.4087e-10	NoMatchGene
CATGTTCACAACTGAATTAAA	26	83	5.32	17.05	1.68027	2.3234e-08	3.58644e-06	NoMatchGene
CATGGAGACTCTTCAAAAAAA	21	67	4.3	13.77	1.67912	5.44354e-07	6.76469e-05	NoMatchGene
CATGGTCATAATAAAAAAAAG	974	3104	199.29	637.72	1.67805	0	0	NoMatchGene
CATGTTTTGGCCTAAAAAAAA	22	70	4.5	14.38	1.67607	3.15262e-07	4.06334e-05	NoMatchGene
CATGTCTCAGAAAAAAAAAAA	255	811	52.17	166.62	1.67527	0	0	NoMatchGene
CATGTTGCATTCAGGTAAGTC	29	92	5.93	18.9	1.67228	4.5693e-09	7.70546e-07	NoMatchGene
CATGATGAATGCTAAATAACT	17	54	3.48	11.09	1.6721	7.53788e-06	0.00074307	NoMatchGene
CATGATAAACCCCCTAATAAT	18	57	3.68	11.71	1.66996	4.3456e-06	0.00045034	NoMatchGene
CATGACGACAACTGCAGTCCG	18	57	3.68	11.71	1.66996	4.3456e-06	0.000450208	NoMatchGene
CATGTTTTTGTTTTATTCAGA	18	57	3.68	11.71	1.66996	4.3456e-06	0.000450076	NoMatchGene
CATGAAATTTAAAAAAAAAAA	882	2795	180.46	574.23	1.66995	7.2542e-13	2.07144e-10	NoMatchGene
CATGGACTGAGGGGACCGATG	31	98	6.34	20.13	1.66679	1.54852e-09	2.77821e-07	NoMatchGene
CATGGGCACCCCGCGTGTGAA	25	79	5.12	16.23	1.66445	6.14796e-08	8.96591e-06	NoMatchGene
CATGACAAAATAACACTGTTG	25	79	5.12	16.23	1.66445	6.14796e-08	8.96222e-06	NoMatchGene
CATGCAATAGTTTGAGAAGCA	19	60	3.89	12.33	1.66433	2.50786e-06	0.000273596	NoMatchGene
CATGCAAGTAAAAAAAAAAAA	19	60	3.89	12.33	1.66433	2.50786e-06	0.000273512	NoMatchGene
CATGCGCACCGAGGGCTACGA	39	123	7.98	25.27	1.66297	1.36076e-11	3.11203e-09	NoMatchGene
CATGTTCATATAACTCTCTGC	20	63	4.09	12.94	1.66166	1.44867e-06	0.00016657	NoMatchGene
CATGCTGTGCTGTTGAACCAC	27	85	5.52	17.46	1.66131	2.07338e-08	3.24009e-06	NoMatchGene
CATGTTATGGATTTGAAAAAA	34	107	6.96	21.98	1.65903	3.06384e-10	5.96247e-08	NoMatchGene
CATGCTGGCAATTGGCAGAGA	115	361	23.53	74.17	1.65633	0	0	NoMatchGene
CATGACCTAAATTTATTAGAG	22	69	4.5	14.18	1.65586	4.84636e-07	6.0932e-05	NoMatchGene
CATGGTCTTATCCAGGAAAAA	67	210	13.71	43.14	1.6538	0	0	NoMatchGene
CATGTTTGAGAAAAAAAAAAA	38	119	7.78	24.45	1.65199	3.55444e-11	7.6354e-09	NoMatchGene
CATGTGTAATATCACAGTAAT	41	128	8.39	26.3	1.64832	7.16516e-12	1.70478e-09	NoMatchGene
CATGTGTTCTACGTGATGAGG	25	78	5.12	16.03	1.64656	9.4293e-08	1.33603e-05	NoMatchGene
CATGCACAAAAAAAAAAAAAA	27	84	5.52	17.26	1.64469	3.17594e-08	4.80804e-06	NoMatchGene
CATGAATCGGTAAAAAAAAAA	85	264	17.39	54.24	1.6411	0	0	NoMatchGene
CATGACGCAGAAGGACTTGGC	20	62	4.09	12.74	1.63919	2.22444e-06	0.000244183	NoMatchGene
CATGTGTTCCAAAAAAAAAAA	20	62	4.09	12.74	1.63919	2.22444e-06	0.000244107	NoMatchGene
CATGTGGAAAAAAAAAAAAAA	217	673	44.4	138.27	1.63886	1.33005e-13	4.37737e-11	NoMatchGene
CATGTACAGCACAGATCCTGA	41	127	8.39	26.09	1.63675	1.08706e-11	2.51866e-09	NoMatchGene
CATGGCCACTGGCTTCTTTAG	23	71	4.71	14.59	1.63118	4.29874e-07	5.46097e-05	NoMatchGene
CATGACGTCACCGGGAGCGCC	47	145	9.62	29.79	1.63072	3.888e-13	1.17169e-10	NoMatchGene
CATGGTAAAAAAAAAAAAAAA	352	1085	72.02	222.91	1.62999	4.2144e-13	1.25826e-10	NoMatchGene
CATGCAAAGTCCCTGGAGGAA	25	77	5.12	15.82	1.62753	1.44246e-07	1.96587e-05	NoMatchGene
CATGATTTTTCCATCAAAAAA	58	178	11.87	36.57	1.62334	0	0	NoMatchGene
CATGATTTTTCATTGCAGAAG	18	55	3.68	11.3	1.61855	1.02513e-05	0.0009813	NoMatchGene
CATGTTCCCCAAAAAAAAAAA	18	55	3.68	11.3	1.61855	1.02513e-05	0.000981035	NoMatchGene
CATGGCCAAAAAAAAAAAAAA	19	58	3.89	11.92	1.61554	5.90436e-06	0.000598209	NoMatchGene
CATGAAAAGGAAGGAGCAGAA	21	64	4.3	13.15	1.61265	1.96515e-06	0.000219673	NoMatchGene
CATGCAATGCAGTGTACGTGG	23	70	4.71	14.38	1.61026	6.56554e-07	8.06272e-05	NoMatchGene
CATGTCCCTGTTAACGTCAAA	23	70	4.71	14.38	1.61026	6.56554e-07	8.05992e-05	NoMatchGene
CATGCTTTAACAAGGCCCACA	27	82	5.52	16.85	1.61001	7.3962e-08	1.0607e-05	NoMatchGene
CATGCTTTGCATTTCAAAGAG	27	82	5.52	16.85	1.61001	7.3962e-08	1.06027e-05	NoMatchGene
CATGCATAATTTGTCACTCGA	39	118	7.98	24.24	1.60293	1.11182e-10	2.26981e-08	NoMatchGene
CATGTGAGAAAAAAAAAAAAA	289	874	59.13	179.56	1.6025	0	0	NoMatchGene
CATGGGGGTTAGAAAAGGAAA	60	181	12.28	37.19	1.5986	0	0	NoMatchGene
CATGAATTAAAAAAAAAAAAA	179	538	36.62	110.53	1.59373	0	0	NoMatchGene
CATGTCTCCTGAAGAGTTCGA	22	66	4.5	13.56	1.59136	1.72968e-06	0.000195826	NoMatchGene
CATGGATTTATTACAAAAAAA	26	78	5.32	16.03	1.59128	1.9393e-07	2.59697e-05	NoMatchGene
CATGCAGGAAAAAAAAAAAAA	48	144	9.82	29.58	1.59083	1.40354e-12	3.83748e-10	NoMatchGene
CATGACAACAGGAAAAAAAAA	25	75	5.12	15.41	1.58965	3.34758e-07	4.29896e-05	NoMatchGene
CATGAAGGCTGGCAGGAAAGC	25	75	5.12	15.41	1.58965	3.34758e-07	4.2974e-05	NoMatchGene
CATGTTTTGGTCTAAAAAAAC	21	63	4.3	12.94	1.58943	2.99548e-06	0.000322419	NoMatchGene
CATGGGGATATCAAAAAAAAA	2536	7588	518.89	1558.95	1.58707	0	0	NoMatchGene
CATGTCCTCAGGATGAGTGTA	35	104	7.16	21.37	1.57756	2.21184e-09	3.8625e-07	NoMatchGene
CATGAAAGAGTATAACAAAAA	33	98	6.75	20.13	1.57639	6.53426e-09	1.08129e-06	NoMatchGene
CATGTTTTCAATTAAAAAAGA	32	95	6.55	19.52	1.57539	1.12382e-08	1.81804e-06	NoMatchGene
CATGTACATTGGCCCTTGTAC	27	80	5.52	16.44	1.57447	1.70407e-07	2.30113e-05	NoMatchGene
CATGCCCTGCAAACTAACTGT	46	136	9.41	27.94	1.57007	8.88444e-12	2.08718e-09	NoMatchGene
CATGGACTGAGGATACTTTGA	25	74	5.12	15.2	1.56986	5.0773e-07	6.33404e-05	NoMatchGene
CATGGGCTTATATACCCGAGG	21	62	4.3	12.74	1.56696	4.5502e-06	0.00046948	NoMatchGene
CATGTATTCTAAAAAAAAAAA	97	286	19.85	58.76	1.5657	1.77636e-15	7.05353e-13	NoMatchGene
CATGCAGACAATTTATTTGAT	92	270	18.82	55.47	1.55944	0	0	NoMatchGene
CATGATTATTCGGGGCGGAGA	29	85	5.93	17.46	1.55795	8.6637e-08	1.23199e-05	NoMatchGene
CATGGAAAGAAAAAAAAAAAA	42	123	8.59	25.27	1.5567	1.14727e-10	2.33544e-08	NoMatchGene
CATGAGTCCTTGTTGTCTCAT	90	262	18.41	53.83	1.54792	0	0	NoMatchGene
CATGGGGGGGATGAGGGGAAA	22	64	4.5	13.15	1.54707	3.974e-06	0.000413891	NoMatchGene
CATGTTTTGGTCTAAAAACAA	22	64	4.5	13.15	1.54707	3.974e-06	0.00041377	NoMatchGene
CATGTCCAACCTTTCCTTAAA	22	64	4.5	13.15	1.54707	3.974e-06	0.000413648	NoMatchGene
CATGTACGTGGGTCTCACTGA	21	61	4.3	12.53	1.54298	6.8871e-06	0.000687344	NoMatchGene
CATGCAGGGGGCTGGCGTGGG	61	177	12.48	36.36	1.54273	1.9984e-14	7.3957e-12	NoMatchGene
CATGAGCAGCATTCCAAGCAG	52	150	10.64	30.82	1.53437	1.81855e-12	4.85949e-10	NoMatchGene
CATGGAATACAGTACAATAAA	241	695	49.31	142.79	1.53394	9.72556e-14	3.30853e-11	NoMatchGene
CATGTCACAGGATTTACTACA	32	92	6.55	18.9	1.52882	3.84222e-08	5.76491e-06	NoMatchGene
CATGAGCCACCAAGATAAGGA	23	66	4.71	13.56	1.52556	3.46046e-06	0.000367327	NoMatchGene
CATGTTTTCTTTTTAAAAAGA	22	63	4.5	12.94	1.52384	5.99194e-06	0.000602424	NoMatchGene
CATGTGTAAATAAATACTTAA	22	63	4.5	12.94	1.52384	5.99194e-06	0.000602253	NoMatchGene
CATGTTAAGAAAAAAAAAAAA	78	223	15.96	45.82	1.52152	0	0	NoMatchGene
CATGTCTAAAAAAAAAAAAAA	21	60	4.3	12.33	1.51976	1.03856e-05	0.000992807	NoMatchGene
CATGTTGTTTTATTAAATTTA	21	60	4.3	12.33	1.51976	1.03856e-05	0.000992539	NoMatchGene
CATGCTGAAAAATGTTAGAGA	27	77	5.52	15.82	1.51901	5.83222e-07	7.20972e-05	NoMatchGene
CATGATAAAGGCAATTTAAAT	27	77	5.52	15.82	1.51901	5.83222e-07	7.2072e-05	NoMatchGene
CATGTGGTTTTAAAAAAAAAA	26	74	5.32	15.2	1.51457	1.00662e-06	0.000118832	NoMatchGene
CATGGTTTGAAAAAAAAAAAA	38	108	7.78	22.19	1.51207	3.34744e-09	5.73518e-07	NoMatchGene
CATGCTTTTGGGGAAAAAAAA	31	88	6.34	18.08	1.51184	9.9098e-08	1.39795e-05	NoMatchGene
CATGTAACTCAAGCGGGTCGG	25	71	5.12	14.59	1.51076	1.73862e-06	0.000196712	NoMatchGene
CATGTTTAAAAAAAAAAAAAA	1539	4364	314.89	896.58	1.50958	3.0369e-12	7.79714e-10	NoMatchGene
CATGGGCTTTGGCCTTTTTGA	24	68	4.91	13.97	1.50854	3.0052e-06	0.00032317	NoMatchGene
CATGATAAAAAAAAAAAAAAA	118	334	24.14	68.62	1.5072	0	0	NoMatchGene
CATGTGTAAAAAAAAAAAAAA	45	127	9.21	26.09	1.50222	1.71382e-10	3.42761e-08	NoMatchGene
CATGGGGTTCAGATGCCACAG	122	344	24.96	70.67	1.50148	0	0	NoMatchGene
CATGGTCAGGTGGTTGCATCA	22	62	4.5	12.74	1.50137	9.00158e-06	0.000870145	NoMatchGene
CATGCATATTCTAAAAAAAAA	22	62	4.5	12.74	1.50137	9.00158e-06	0.000869908	NoMatchGene
CATGATGAAATTATAACACAC	26	73	5.32	15	1.49546	1.50763e-06	0.000172564	NoMatchGene
CATGAAGTAAAACACACTTGA	130	365	26.6	74.99	1.49527	0	0	NoMatchGene
CATGGGAATTTATTTTTCTGG	196	550	40.1	113	1.49465	3.21964e-14	1.16116e-11	NoMatchGene
CATGATTTCAAATGTTACTAG	90	252	18.41	51.77	1.49163	0	0	NoMatchGene
CATGCCCTTTCACCAGGAGCG	30	84	6.14	17.26	1.49112	2.54946e-07	3.34939e-05	NoMatchGene
CATGAAGAAAAAAAAAAAAAA	60	168	12.28	34.52	1.49112	1.93845e-13	6.20088e-11	NoMatchGene
CATGAGTCAAAAAAAAAAAAA	30	84	6.14	17.26	1.49112	2.54946e-07	3.34815e-05	NoMatchGene
CATGAACCCTTGCATAATAAA	25	70	5.12	14.38	1.48985	2.60354e-06	0.000283249	NoMatchGene
CATGAACAAAAAAAAAAAAAA	29	81	5.93	16.64	1.48855	4.39078e-07	5.5679e-05	NoMatchGene
CATGACATTGATTCATTCAGA	34	95	6.96	19.52	1.48779	4.34326e-08	6.45915e-06	NoMatchGene
CATGTCAAGTATGAGTAAACA	24	67	4.91	13.77	1.48773	4.49946e-06	0.000465059	NoMatchGene
CATGGCAGGAGAAGTGGACAG	89	248	18.21	50.95	1.48435	0	0	NoMatchGene
CATGCTATGCACTAAAATTGA	46	128	9.41	26.3	1.4828	2.21564e-10	4.38906e-08	NoMatchGene
CATGTGTGAAAAAAAAAAAAA	23	64	4.71	13.15	1.48126	7.78228e-06	0.000766096	NoMatchGene
CATGATGTATTAATACCACCT	23	64	4.71	13.15	1.48126	7.78228e-06	0.000765882	NoMatchGene
CATGTTGCTTTTTTTTTTTTA	27	75	5.52	15.41	1.48113	1.30453e-06	0.000151027	NoMatchGene
CATGGGTTTACACTACACTGA	54	150	11.05	30.82	1.47982	6.69976e-12	1.60484e-09	NoMatchGene
CATGGTGGGGTTGGGGAGATG	63	175	12.89	35.95	1.47974	4.55192e-14	1.61692e-11	NoMatchGene
CATGTACTTTTGTGTACACAA	352	975	72.02	200.31	1.47576	4.2144e-13	1.2572e-10	NoMatchGene
CATGTATACAGAGAAGCAGCA	39	108	7.98	22.19	1.47545	6.44998e-09	1.06935e-06	NoMatchGene
CATGGGATAGGGGACAAAAAT	51	141	10.43	28.97	1.47382	3.3309e-11	7.16391e-09	NoMatchGene
CATGCTAGCTGCCTATTTAAA	33	91	6.75	18.7	1.47008	1.11015e-07	1.55489e-05	NoMatchGene
CATGCTGTCTTATTCAACAAA	33	91	6.75	18.7	1.47008	1.11015e-07	1.55428e-05	NoMatchGene
CATGGTGATTTTTAAAACAAA	87	240	17.8	49.31	1.47	0	0	NoMatchGene
CATGATTTAGACAGAGTAAAG	62	171	12.69	35.13	1.46901	1.29452e-13	4.28435e-11	NoMatchGene
CATGTCTTGGGCAGGAGATGC	24	66	4.91	13.56	1.46556	6.7129e-06	0.000670148	NoMatchGene
CATGCGAGGGAGGAAGACGTG	3837	10550	785.08	2167.49	1.46511	3.61178e-12	9.08846e-10	NoMatchGene
CATGTTGCAAAAAAAAAAAAA	75	206	15.35	42.32	1.4631	0	0	NoMatchGene
CATGCAACAGAAAAAAAAAAA	42	115	8.59	23.63	1.45989	2.81798e-09	4.87289e-07	NoMatchGene
CATGTGACATTTCTCCCAGTG	30	82	6.14	16.85	1.45644	5.64334e-07	6.99824e-05	NoMatchGene
CATGCTATCCATCGGCTTCCT	45	123	9.21	25.27	1.45615	8.31818e-10	1.54567e-07	NoMatchGene
CATGTCTGAAAAAAAAAAAAA	71	194	14.53	39.86	1.45591	0	0	NoMatchGene
CATGGCATTAAAATGTATGGC	26	71	5.32	14.59	1.45548	3.34866e-06	0.000356422	NoMatchGene
CATGAGATGAGAAGTATGAAA	26	71	5.32	14.59	1.45548	3.34866e-06	0.000356315	NoMatchGene
CATGCACACACAAATGCTAAG	219	598	44.81	122.86	1.45512	2.02726e-13	6.44419e-11	NoMatchGene
CATGGAGATGTATAGTGAGTA	33	90	6.75	18.49	1.45379	1.64663e-07	2.22696e-05	NoMatchGene
CATGCCAATGACAATCTTTGA	77	210	15.75	43.14	1.45367	0	0	NoMatchGene
CATGAACATTTATATTTACAA	29	79	5.93	16.23	1.45256	9.71198e-07	0.000115304	NoMatchGene
CATGGGAACTGGGTTTTCTAA	36	98	7.37	20.13	1.44961	4.82056e-08	7.11514e-06	NoMatchGene
CATGGATTCACTGCAGTGGAT	25	68	5.12	13.97	1.44812	5.77868e-06	0.000585811	NoMatchGene
CATGTGACTCGACAATAAATG	59	160	12.07	32.87	1.44535	3.25162e-12	8.28828e-10	NoMatchGene
CATGAGGAAAAAAAAAAAAAA	51	138	10.43	28.35	1.44261	1.07425e-10	2.20456e-08	NoMatchGene
CATGATAACAAAAAAAAAAAA	54	146	11.05	30	1.44092	3.1865e-11	6.87004e-09	NoMatchGene
CATGAGCATGCAGATGGGAAA	37	100	7.57	20.54	1.44007	4.15516e-08	6.18982e-06	NoMatchGene
CATGCTTTGTATTTTGAAAAC	231	624	47.26	128.2	1.4397	0	0	NoMatchGene
CATGCGAGAGAGCGTCGAGGA	33	89	6.75	18.29	1.4381	2.43566e-07	3.21781e-05	NoMatchGene
CATGGCAAAAAAAAAAAAAAA	689	1857	140.97	381.52	1.43637	0	0	NoMatchGene
CATGGAGACAGCTGTGGCCAA	36	97	7.37	19.93	1.43521	7.12236e-08	1.02517e-05	NoMatchGene
CATGAAAAAATATTCTGAAAA	28	75	5.73	15.41	1.42726	2.4741e-06	0.000269997	NoMatchGene
CATGAAAATGAATGAAACTAA	31	83	6.34	17.05	1.42722	7.1835e-07	8.77893e-05	NoMatchGene
CATGCCTGTATCAGTGGATTA	34	91	6.96	18.7	1.42588	2.0943e-07	2.79712e-05	NoMatchGene
CATGTATAATCAAAATGCAGA	113	302	23.12	62.05	1.42429	1.64979e-13	5.33052e-11	NoMatchGene
CATGCATAATTCACAAAAAAA	36	96	7.37	19.72	1.41992	1.04961e-07	1.47713e-05	NoMatchGene
CATGCTTCAAAAAAAAAAAAA	147	391	30.08	80.33	1.41713	1.73195e-14	6.42978e-12	NoMatchGene
CATGTAATGCTAAAAAAAAAA	179	476	36.62	97.79	1.41706	0	0	NoMatchGene
CATGTGAGGGAGGAAGACGTG	2826	7507	578.22	1542.31	1.4154	0	0	NoMatchGene
CATGGGCAAAATTGGGTTAAA	32	85	6.55	17.46	1.41449	6.16506e-07	7.58671e-05	NoMatchGene
CATGCAAGAAACATTAGGTTG	26	69	5.32	14.18	1.41436	7.33702e-06	0.000730393	NoMatchGene
CATGGAGGAAAAAAAAAAAAA	72	191	14.73	39.24	1.41357	0	0	NoMatchGene
CATGAGTAAAAAAAAAAAAAA	40	106	8.18	21.78	1.41283	2.64228e-08	4.05215e-06	NoMatchGene
CATGCGTCAGTGGGCGGGTTC	142	376	29.05	77.25	1.411	2.14274e-13	6.71475e-11	NoMatchGene
CATGGGGTCCCGGGGATGGGC	44	116	9	23.83	1.40478	6.66946e-09	1.10212e-06	NoMatchGene
CATGCAACTCAACCTCGCCCA	41	108	8.39	22.19	1.40317	2.2674e-08	3.50458e-06	NoMatchGene
CATGTCCGAATTATGAATGAG	41	108	8.39	22.19	1.40317	2.2674e-08	3.50305e-06	NoMatchGene
CATGCAGCAGCCGCAAATGGC	27	71	5.52	14.59	1.40224	6.27666e-06	0.000629261	NoMatchGene
CATGAGCCCGATATATCCACA	27	71	5.52	14.59	1.40224	6.27666e-06	0.000629083	NoMatchGene
CATGATCATATACCAGCGTAA	223	586	45.63	120.39	1.39966	1.33227e-15	5.32e-13	NoMatchGene
CATGAATATTAAAAAAAAAAA	32	84	6.55	17.26	1.39787	9.06132e-07	0.0001086	NoMatchGene
CATGGCTACTTCTACTTTATA	29	76	5.93	15.61	1.39637	3.12092e-06	0.00033399	NoMatchGene
CATGCTTAAAAAAAAAAAAAA	363	950	74.27	195.18	1.39395	0	0	NoMatchGene
CATGAACGAGAACAAGAAGAA	202	528	41.33	108.48	1.39217	0	0	NoMatchGene
CATGGGAATATTTTGATATTA	31	81	6.34	16.64	1.3921	1.55416e-06	0.000177603	NoMatchGene
CATGTTCAAAAAAAAAAAAAA	75	196	15.35	40.27	1.39147	0	0	NoMatchGene
CATGAGAAAAGGAAAAAAAAA	69	180	14.12	36.98	1.38901	6.47482e-13	1.85788e-10	NoMatchGene
CATGGGAGTGCATATGTATGG	33	86	6.75	17.67	1.38834	7.75004e-07	9.40632e-05	NoMatchGene
CATGATCTGAAAAAAAAAAAA	266	692	54.43	142.17	1.38514	8.81518e-14	3.02208e-11	NoMatchGene
CATGCAGCCCCAAAATCCTGC	72	187	14.73	38.42	1.3831	2.06502e-13	6.53486e-11	NoMatchGene
CATGGTGATTTTTCTAATGGA	57	148	11.66	30.41	1.38298	9.31722e-11	1.92098e-08	NoMatchGene
CATGATGCTTGATGATGGTGA	42	109	8.59	22.39	1.38212	2.84066e-08	4.3301e-06	NoMatchGene
CATGCAAGCCTATGGAAAAAA	27	70	5.52	14.38	1.38132	9.21674e-06	0.000890214	NoMatchGene
CATGCCTGAAGTTCTGGATAG	27	70	5.52	14.38	1.38132	9.21674e-06	0.000889971	NoMatchGene
CATGTAGTTTTTATTCCTCGA	37	96	7.57	19.72	1.38129	1.93408e-07	2.59194e-05	NoMatchGene
CATGAACCGAAAAAAAAAAAA	105	272	21.48	55.88	1.37934	0	0	NoMatchGene
CATGTCTACCCAAAAAAAAAA	49	127	10.03	26.09	1.37918	2.11102e-09	3.69191e-07	NoMatchGene
CATGGTGGTAGAGGGACAACA	49	127	10.03	26.09	1.37918	2.11102e-09	3.69008e-07	NoMatchGene
CATGGCTGCGGTGGTCCCGGT	29	75	5.93	15.41	1.37776	4.5756e-06	0.000471826	NoMatchGene
CATGAAGAAGGTAGGCCCTCA	31	80	6.34	16.44	1.37466	2.2754e-06	0.000249312	NoMatchGene
CATGAAGAGGTACAGTTTGGC	86	222	17.6	45.61	1.37377	0	0	NoMatchGene
CATGCGTAAAAAAAAAAAAAA	194	499	39.69	102.52	1.36906	4.23218e-13	1.26144e-10	NoMatchGene
CATGTACCGAAAAAAAAAAAA	35	90	7.16	18.49	1.36871	5.65184e-07	7.00632e-05	NoMatchGene
CATGCCGGCCATCAACATCGA	44	113	9	23.22	1.36737	2.0759e-08	3.24259e-06	NoMatchGene
CATGCAGAAATAAGTTGCTTG	30	77	6.14	15.82	1.36544	3.89998e-06	0.000409315	NoMatchGene
CATGGTCTAAAAAAAAAAAAA	175	449	35.81	92.25	1.36519	2.56018e-13	7.93156e-11	NoMatchGene
CATGTAAAGCTATTGTGAAAA	46	118	9.41	24.24	1.36512	1.04141e-08	1.69012e-06	NoMatchGene
CATGCAGATGCTCTTATATTG	57	146	11.66	30	1.36339	1.96925e-10	3.91853e-08	NoMatchGene
CATGAAACCCACAAAAAAAAA	225	575	46.04	118.13	1.35942	0	0	NoMatchGene
CATGCTCAGATTCTAGTAAAG	51	130	10.43	26.71	1.35664	2.2432e-09	3.9134e-07	NoMatchGene
CATGCACATCCTGTTATAGAC	41	104	8.39	21.37	1.34884	1.02583e-07	1.44653e-05	NoMatchGene
CATGCCGGGCACAATAAAGGT	58	147	11.87	30.2	1.34723	2.43728e-10	4.81196e-08	NoMatchGene
CATGAGAATGCTTTGTGAGGC	30	76	6.14	15.61	1.34616	5.68558e-06	0.000578029	NoMatchGene
CATGCTACATCAAAAAAAAAA	4366	11023	893.32	2264.67	1.34205	2.29036e-11	5.05504e-09	NoMatchGene
CATGGACTTTTTTTAAATAAA	44	111	9	22.8	1.34104	4.3747e-08	6.49226e-06	NoMatchGene
CATGCAGCAGCTCCAGCAGCA	69	174	14.12	35.75	1.3402	6.68888e-12	1.60332e-09	NoMatchGene
CATGACTTTCTGCAAAGCCAT	166	418	33.96	85.88	1.33849	1.06137e-13	3.5797e-11	NoMatchGene
CATGGTGAAAAAAAAAAAAAA	262	657	53.61	134.98	1.33217	0	0	NoMatchGene
CATGCAAGATGGGTCCTGAAC	72	180	14.73	36.98	1.32799	4.09162e-12	1.02088e-09	NoMatchGene
CATGTACAATTACAATTCAAT	130	325	26.6	66.77	1.32777	0	0	NoMatchGene
CATGAAGGAGTTCGAGCGCGA	78	195	15.96	40.06	1.3277	3.92574e-13	1.18206e-10	NoMatchGene
CATGTTTAATAAAATGTCCAT	34	85	6.96	17.46	1.32689	2.03942e-06	0.000226188	NoMatchGene
CATGGGGCAGAGAGCAATTCC	34	85	6.96	17.46	1.32689	2.03942e-06	0.000226117	NoMatchGene
CATGCTAGCAAAGAAAGTTAA	34	85	6.96	17.46	1.32689	2.03942e-06	0.000226047	NoMatchGene
CATGTTGTGCTTTTTTTTAAA	51	127	10.43	26.09	1.32276	6.78318e-09	1.1183e-06	NoMatchGene
CATGTTTGGCAGTACAAATGA	47	117	9.62	24.04	1.32133	2.6957e-08	4.1287e-06	NoMatchGene
CATGGTTAAAAAAAAAAAAAA	49	122	10.03	25.06	1.32106	1.35172e-08	2.16788e-06	NoMatchGene
CATGCCAGGCACAATAAAGGC	33	82	6.75	16.85	1.31979	3.47902e-06	0.000369186	NoMatchGene
CATGTAAACCGTGAGTAATAC	62	154	12.69	31.64	1.31806	1.85392e-10	3.69736e-08	NoMatchGene
CATGGCATCAAAAAAAAAAAA	110	273	22.51	56.09	1.31718	0	0	NoMatchGene
CATGCGCGTGGCGCTGTCGGA	40	99	8.18	20.34	1.31415	3.65302e-07	4.67762e-05	NoMatchGene
CATGTAGTAAAAAAAAAAAAA	40	99	8.18	20.34	1.31415	3.65302e-07	4.67593e-05	NoMatchGene
CATGGGGGCCACCCCGGTGGG	40	99	8.18	20.34	1.31415	3.65302e-07	4.67424e-05	NoMatchGene
CATGCTTCTTTAAAAAAAAAA	70	173	14.32	35.54	1.31141	1.70914e-11	3.85153e-09	NoMatchGene
CATGCAGACATAGTAATTCAC	242	598	49.52	122.86	1.31093	2.69784e-13	8.3216e-11	NoMatchGene
CATGGAAAGCACAAAAAAAAA	34	84	6.96	17.26	1.31027	2.94932e-06	0.000318419	NoMatchGene
CATGTAAATATTTTTAATAGG	49	121	10.03	24.86	1.3095	1.94692e-08	3.05597e-06	NoMatchGene
CATGTGCAACGACGGCATCCG	430	1061	87.98	217.98	1.30895	5.37792e-13	1.55831e-10	NoMatchGene
CATGGCGACGCCAACAGGAGA	60	148	12.28	30.41	1.30824	5.2974e-10	1.00278e-07	NoMatchGene
CATGTTGAACCCATTAAAAAA	43	106	8.8	21.78	1.30743	1.54943e-07	2.10355e-05	NoMatchGene
CATGAGCAAAACCACGGAGGA	56	138	11.46	28.35	1.30674	2.09416e-09	3.66786e-07	NoMatchGene
CATGATTAGAGACCAAAACAA	39	96	7.98	19.72	1.3052	6.2069e-07	7.63289e-05	NoMatchGene
CATGGAAAGAAGATACAGAGA	42	103	8.59	21.16	1.30061	2.62838e-07	3.43649e-05	NoMatchGene
CATGTTAATAAAAAAAAAAAA	40	98	8.18	20.13	1.29917	5.26118e-07	6.55419e-05	NoMatchGene
CATGTTTCTTTATGCAAAAAA	127	311	25.99	63.89	1.29763	9.32588e-15	3.5593e-12	NoMatchGene
CATGTATGTCTGATGCTAATG	38	93	7.78	19.11	1.29649	1.05437e-06	0.000124096	NoMatchGene
CATGTGCTTCTGCCGGGAGCG	106	259	21.69	53.21	1.29467	0	0	NoMatchGene
CATGTATTTTAAAATTTTTAT	36	88	7.37	18.08	1.29466	2.11578e-06	0.000233559	NoMatchGene
CATGAAGTGTTTGTAAATTGA	211	515	43.17	105.81	1.29337	1.64313e-13	5.32358e-11	NoMatchGene
CATGTATTAGCCTAGGAGCAG	57	139	11.66	28.56	1.29243	2.55066e-09	4.42578e-07	NoMatchGene
CATGTTTTATCAGTGTTCTTA	48	117	9.82	24.04	1.29164	4.73332e-08	7.00098e-06	NoMatchGene
CATGGAGAGGAGATCTACTGC	39	95	7.98	19.52	1.29049	8.92822e-07	0.000107259	NoMatchGene
CATGTGGTTTAATTGCTTAAA	39	95	7.98	19.52	1.29049	8.92822e-07	0.000107223	NoMatchGene
CATGTTAAACGTTTGTGGTAA	99	241	20.26	49.51	1.28909	0	0	NoMatchGene
CATGATCTGACAAAAAAAAAA	37	90	7.57	18.49	1.28838	1.79058e-06	0.000202332	NoMatchGene
CATGGCAAAGAAAAAAAAAAA	42	102	8.59	20.96	1.28691	3.7746e-07	4.82109e-05	NoMatchGene
CATGAATAAAAAAAAAAAAAA	75	182	15.35	37.39	1.28441	1.07556e-11	2.49528e-09	NoMatchGene
CATGGTGATCATATGTCCTTG	38	92	7.78	18.9	1.28054	1.51464e-06	0.000173254	NoMatchGene
CATGAGCCTTCTCGAGTGTAT	38	92	7.78	18.9	1.28054	1.51464e-06	0.000173198	NoMatchGene
CATGTCACATCAAAAAAAGAC	172	416	35.19	85.47	1.28025	0	0	NoMatchGene
CATGGACAACGCAAGCAAAAA	75	181	15.35	37.19	1.27668	1.54174e-11	3.5033e-09	NoMatchGene
CATGAAATCAAAAAAAAAAAA	44	106	9	21.78	1.27501	2.70342e-07	3.51511e-05	NoMatchGene
CATGTAATAATGACCACCTAG	81	195	16.57	40.06	1.27359	2.86548e-12	7.37844e-10	NoMatchGene
CATGCCAGTTTTTTACGAATA	135	325	27.62	66.77	1.27349	1.32561e-13	4.37088e-11	NoMatchGene
CATGTGTGGGGGGACGTGCAG	371	893	75.91	183.47	1.27318	3.1819e-13	9.67968e-11	NoMatchGene
CATGCGGCAATACGTCGAGGA	49	118	10.03	24.24	1.27307	5.73946e-08	8.38746e-06	NoMatchGene
CATGTTTTATGGTATTTTTAA	37	89	7.57	18.29	1.27269	2.56862e-06	0.00027988	NoMatchGene
CATGTATATATCTAAAACAAA	133	320	27.21	65.74	1.27263	3.24186e-14	1.1668e-11	NoMatchGene
CATGGCCCTGGCCACAGGGAC	47	113	9.62	23.22	1.27126	1.14509e-07	1.59563e-05	NoMatchGene
CATGAGGCTTGCATCTCTTGG	62	149	12.69	30.61	1.27031	1.11766e-09	2.03826e-07	NoMatchGene
CATGCACCACCATTCAACTTG	35	84	7.16	17.26	1.2694	5.15908e-06	0.000528756	NoMatchGene
CATGGCCTGCCACAGCCTGGG	43	103	8.8	21.16	1.26576	4.57032e-07	5.7687e-05	NoMatchGene
CATGGATGCAAATATAAAAAA	33	79	6.75	16.23	1.2657	1.03782e-05	0.00099264	NoMatchGene
CATGTTTTGGGCTAAAAAAAA	33	79	6.75	16.23	1.2657	1.03782e-05	0.000992372	NoMatchGene
CATGATACTGTAAAATGTATA	49	117	10.03	24.04	1.26112	8.19182e-08	1.16817e-05	NoMatchGene
CATGCCCTTACCAGCTTTGTA	93	222	19.03	45.61	1.26107	1.20348e-13	4.00177e-11	NoMatchGene
CATGAGCAGGAACTTCTACTG	79	188	16.16	38.62	1.25692	1.13249e-11	2.61195e-09	NoMatchGene
CATGGAAATAAAAAAAAAAAA	79	188	16.16	38.62	1.25692	1.13249e-11	2.61025e-09	NoMatchGene
CATGTAAACCGTGAAAAAAAA	64	152	13.09	31.23	1.25447	1.14025e-09	2.0752e-07	NoMatchGene
CATGTGGAGAAAAAAAAAAAA	88	209	18.01	42.94	1.25352	8.62866e-13	2.43639e-10	NoMatchGene
CATGTTTTTGTAAATACTGGA	285	676	58.31	138.88	1.25202	4.72066e-13	1.39296e-10	NoMatchGene
CATGTAATTATACCATTAGAC	35	83	7.16	17.05	1.25174	7.37792e-06	0.000728723	NoMatchGene
CATGCCTTATTCTTACTGTCA	35	83	7.16	17.05	1.25174	7.37792e-06	0.00072852	NoMatchGene
CATGCGCTCGCGGGAGATCAC	35	83	7.16	17.05	1.25174	7.37792e-06	0.000728316	NoMatchGene
CATGTTCATGCCCTGATTTTA	95	225	19.44	46.23	1.2498	8.65974e-14	2.97167e-11	NoMatchGene
CATGTTGAAAAAAAAAAAAAA	182	431	37.24	88.55	1.24964	0	0	NoMatchGene
CATGGGGTGTCCCTGCCTATG	87	206	17.8	42.32	1.24946	1.31806e-12	3.62053e-10	NoMatchGene
CATGAAATATTAAAAAAAAAA	38	90	7.78	18.49	1.2489	3.09826e-06	0.000332672	NoMatchGene
CATGATGATGTAAAAGAATCA	49	116	10.03	23.83	1.24846	1.16646e-07	1.62284e-05	NoMatchGene
CATGTGAAATGGCTGCAAAAG	55	130	11.25	26.71	1.24745	2.09978e-08	3.27123e-06	NoMatchGene
CATGCACTACCACCTCCGGGA	47	111	9.62	22.8	1.24493	2.32636e-07	3.08031e-05	NoMatchGene
CATGGGTACGGAAGATACAAA	78	184	15.96	37.8	1.24393	2.7043e-11	5.89146e-09	NoMatchGene
CATGAAGCTCAGATGTGTAGA	48	113	9.82	23.22	1.24157	1.9636e-07	2.62851e-05	NoMatchGene
CATGTATATCTAGCGTGGTAG	40	94	8.18	19.31	1.23918	2.20174e-06	0.000242066	NoMatchGene
CATGCTGGTAAAAAAAAAAAA	425	999	86.96	205.24	1.23889	1.32738e-12	3.64332e-10	NoMatchGene
CATGTTCTTGAAAAAAAAAAA	117	275	23.94	56.5	1.23883	7.08322e-14	2.45448e-11	NoMatchGene
CATGTCTGGCACCAAAAAAGA	89	209	18.21	42.94	1.23759	1.45217e-12	3.94604e-10	NoMatchGene
CATGTGTCAAAAAAAAAAAAA	128	300	26.19	61.63	1.23462	0	0	NoMatchGene
CATGATGAATAACAGTAGTTA	347	813	71	167.03	1.23422	0	0	NoMatchGene
CATGTGGGCCTGGTAGATTGA	3603	8440	737.2	1733.99	1.23397	0	0	NoMatchGene
CATGTTACTCACTTTGATATA	129	302	26.39	62.05	1.23344	0	0	NoMatchGene
CATGTTAAACAAGTCAAAGTA	47	110	9.62	22.6	1.23221	3.30358e-07	4.24708e-05	NoMatchGene
CATGCTCTCAAAAAAAAAAAA	59	138	12.07	28.35	1.23192	1.06874e-08	1.7321e-06	NoMatchGene
CATGTGAGGCAGGAAGATGTG	452	1057	92.48	217.16	1.23155	4.07008e-13	1.22136e-10	NoMatchGene
CATGCTCCAGTCCCGTAGCTG	42	98	8.59	20.13	1.22862	1.56295e-06	0.000178492	NoMatchGene
CATGGAGAAAGGAAAAAAAAA	84	196	17.19	40.27	1.22814	9.87588e-12	2.30327e-09	NoMatchGene
CATGTGACAAAAAAAAAAAAA	36	84	7.37	17.26	1.2277	8.84956e-06	0.000859678	NoMatchGene
CATGTACTGACATATTAGCCA	36	84	7.37	17.26	1.2277	8.84956e-06	0.000859442	NoMatchGene
CATGTATTCCGAATGTTAAGA	172	401	35.19	82.39	1.2273	0	0	NoMatchGene
CATGGTTTGTGAACAAAAGTA	123	286	25.17	58.76	1.22313	0	0	NoMatchGene
CATGTGCAAAATTAAGATTAT	141	327	28.85	67.18	1.21946	0	0	NoMatchGene
CATGTAGTGCAGAAGGGAAGT	67	155	13.71	31.84	1.21561	1.94881e-09	3.44569e-07	NoMatchGene
CATGCTTACCCAAAAAAAAAA	96	222	19.64	45.61	1.21556	4.8428e-13	1.42425e-10	NoMatchGene
CATGGAGGTGCAGGGAGACAA	61	141	12.48	28.97	1.21494	1.07504e-08	1.74151e-06	NoMatchGene
CATGCAACTTGAAAAAAAAAA	142	328	29.05	67.39	1.214	2.14274e-13	6.7207e-11	NoMatchGene
CATGGAATATACATCAAAATA	82	189	16.78	38.83	1.21043	3.88998e-11	8.30074e-09	NoMatchGene
CATGCTTTTGCTGCGTGTGAA	56	129	11.46	26.5	1.20939	5.02008e-08	7.39113e-06	NoMatchGene
CATGCTTGTCATCCTTGGTAA	43	99	8.8	20.34	1.20874	1.86272e-06	0.000208751	NoMatchGene
CATGTGCTTGTAAAAAAAAAA	40	92	8.18	18.9	1.20821	4.42688e-06	0.000458092	NoMatchGene
CATGTTTCAGATCTAAGTTGA	50	115	10.23	23.63	1.20781	2.79504e-07	3.62491e-05	NoMatchGene
CATGGAAAGCTCTGTTTATGG	87	200	17.8	41.09	1.20691	1.17011e-11	2.69519e-09	NoMatchGene
CATGACGGGAGCCGCCGAAAC	41	94	8.39	19.31	1.20261	3.72128e-06	0.000391722	NoMatchGene
CATGAATACTCATCTCAAAGC	93	213	19.03	43.76	1.20134	3.04712e-12	7.80639e-10	NoMatchGene
CATGTTGCTTTTTATATATTA	109	249	22.3	51.16	1.19797	0	0	NoMatchGene
CATGAAAGTTAAAAAAAAAAA	446	1018	91.26	209.15	1.19648	0	0	NoMatchGene
CATGCATCTGGGAGTGTAACA	50	114	10.23	23.42	1.19493	3.93778e-07	5.02226e-05	NoMatchGene
CATGCTGAAAAAAAAAAAAAA	244	556	49.92	114.23	1.19425	1.64313e-13	5.31384e-11	NoMatchGene
CATGTCTCCGTGGTGCTATAA	47	107	9.62	21.98	1.19208	9.31662e-07	0.000110722	NoMatchGene
CATGAAATTATAATAAGGCCA	125	284	25.58	58.35	1.18972	0	0	NoMatchGene
CATGAGAAAAGACAAAGATCA	82	186	16.78	38.21	1.18721	1.07583e-10	2.20525e-08	NoMatchGene
CATGTTCTCCAGGGCTTTGGA	45	102	9.21	20.96	1.18637	1.85557e-06	0.000208014	NoMatchGene
CATGAGATTTTAAAAAAAAAA	42	95	8.59	19.52	1.18422	4.4053e-06	0.000456126	NoMatchGene
CATGTCCCCATCGCGTCCCCA	69	156	14.12	32.05	1.18258	3.83852e-09	6.52285e-07	NoMatchGene
CATGGTTTATGATAATTGTAC	133	300	27.21	61.63	1.1795	3.24186e-14	1.16561e-11	NoMatchGene
CATGCACATTTTTTAACAGGA	154	347	31.51	71.29	1.17789	1.15463e-13	3.86476e-11	NoMatchGene
CATGGACCTCTGGTCTTACAA	44	99	9	20.34	1.17632	3.1044e-06	0.00033323	NoMatchGene
CATGCTTCTTAAAAAAAAAAA	48	108	9.82	22.19	1.17611	1.09984e-06	0.000129147	NoMatchGene
CATGTAACAATTTATTTTCAA	53	119	10.84	24.45	1.17347	3.28438e-07	4.22547e-05	NoMatchGene
CATGGATCTTGAAAAAAAAAA	203	456	41.54	93.68	1.17324	1.06359e-13	3.58377e-11	NoMatchGene
CATGTAACAGTTTATTCACAA	73	164	14.94	33.69	1.17314	1.9281e-09	3.41249e-07	NoMatchGene
CATGGCCTGTTGGTAGGAGCA	69	155	14.12	31.84	1.1731	5.36904e-09	8.98557e-07	NoMatchGene
CATGGTAATATTTTATAACAA	41	92	8.39	18.9	1.17164	7.37624e-06	0.000729168	NoMatchGene
CATGTTTAGGTCCATCGTGGA	41	92	8.39	18.9	1.17164	7.37624e-06	0.000728964	NoMatchGene
CATGTCCACTCAAGGACAAGG	41	92	8.39	18.9	1.17164	7.37624e-06	0.000728761	NoMatchGene
CATGGCTGTGGGATGGAGGCG	251	563	51.36	115.67	1.1713	1.33227e-14	5.03044e-12	NoMatchGene
CATGCAGCAAAAAAAAAAAAA	432	968	88.39	198.88	1.16994	7.44072e-13	2.12128e-10	NoMatchGene
CATGTGGTTTGATTTACATAA	46	103	9.41	21.16	1.16907	2.187e-06	0.000240745	NoMatchGene
CATGTGAGAATCAAAAAAAAA	71	159	14.53	32.67	1.16893	3.80154e-09	6.46622e-07	NoMatchGene
CATGATGTGTAAAATAAACGA	122	273	24.96	56.09	1.16813	7.32748e-15	2.81481e-12	NoMatchGene
CATGGGGATGTCACTGCAATA	72	161	14.73	33.08	1.1672	3.1986e-09	5.5122e-07	NoMatchGene
CATGTGTTCTATAATTATTTA	114	255	23.33	52.39	1.16711	1.13687e-13	3.81252e-11	NoMatchGene
CATGCTCCCAAAAAAAAAAAA	51	114	10.43	23.42	1.167	6.51452e-07	8.00284e-05	NoMatchGene
CATGCATCCAAAAAAAAAAAA	128	286	26.19	58.76	1.16582	0	0	NoMatchGene
CATGACAGTGTTAAATTAAAG	108	241	22.1	49.51	1.16367	3.45946e-13	1.0488e-10	NoMatchGene
CATGTACCGACAAAAAAAAAA	78	174	15.96	35.75	1.16348	8.1409e-10	1.51591e-07	NoMatchGene
CATGAATGGCAAAAAAAAAAA	65	145	13.3	29.79	1.1634	2.09112e-08	3.26061e-06	NoMatchGene
CATGTAACTCTGCTTTAGTAA	753	1679	154.07	344.95	1.1628	9.6212e-13	2.69727e-10	NoMatchGene
CATGATGAATATAGGAACTTA	96	214	19.64	43.97	1.16272	9.58944e-12	2.23942e-09	NoMatchGene
CATGGCGTCCCTGGACCAGCC	53	118	10.84	24.24	1.16102	4.59328e-07	5.79561e-05	NoMatchGene
CATGGAGGAGGAATGCAAGGA	84	187	17.19	38.42	1.16029	2.07622e-10	4.12443e-08	NoMatchGene
CATGGATTAGAAAAAAAAAAA	98	218	20.05	44.79	1.15957	6.8734e-12	1.63978e-09	NoMatchGene
CATGGCCAAAATAATAATAAT	49	109	10.03	22.39	1.15853	1.29263e-06	0.000149698	NoMatchGene
CATGCTATATATTGCTTTATA	45	100	9.21	20.54	1.15716	3.6489e-06	0.000385249	NoMatchGene
CATGCAACCACAAAAAAAAAA	86	191	17.6	39.24	1.15675	1.4689e-10	2.96121e-08	NoMatchGene
CATGTCTGGCTGTAGCGACAA	335	743	68.54	152.65	1.15521	0	0	NoMatchGene
CATGCATTTTAATTGCTGAAA	78	173	15.96	35.54	1.15498	1.13344e-09	2.06387e-07	NoMatchGene
CATGGCAACGCAAATAAACGA	235	521	48.08	107.04	1.15464	2.1494e-13	6.72966e-11	NoMatchGene
CATGCATAAAAAAAAAAAAAA	139	308	28.44	63.28	1.15383	1.00142e-13	3.39368e-11	NoMatchGene
CATGTCCAGTGTTCCAAAAGA	3606	7990	737.82	1641.54	1.15371	0	0	NoMatchGene
CATGGACCCCCCCCAAAAAAA	43	95	8.8	19.52	1.14938	7.25768e-06	0.000722901	NoMatchGene
CATGCTTGAATTCAACCTTGA	67	148	13.71	30.41	1.14932	2.05778e-08	3.21998e-06	NoMatchGene
CATGAATAAAAAAATATTATA	49	108	10.03	22.19	1.14559	1.80411e-06	0.000203666	NoMatchGene
CATGTGTACCCTTCTTCAATA	94	207	19.23	42.53	1.14512	3.67872e-11	7.88322e-09	NoMatchGene
CATGCAACTTTTTAATGGAAA	99	218	20.26	44.79	1.14454	1.12066e-11	2.58803e-09	NoMatchGene
CATGCAGCTCGCCAACACAGA	114	251	23.33	51.57	1.14435	3.4639e-13	1.04924e-10	NoMatchGene
CATGTAATGCACTGAGAAATA	975	2144	199.49	440.48	1.14276	1.17106e-12	3.24193e-10	NoMatchGene
CATGTAGAAGACACAAAATAT	81	178	16.57	36.57	1.14209	9.36122e-10	1.72859e-07	NoMatchGene
CATGTGTTAATATAATTTAAC	118	259	24.14	53.21	1.14027	1.55431e-14	5.83151e-12	NoMatchGene
CATGAAAAATTATTTTAATAA	95	208	19.44	42.73	1.13622	4.30074e-11	9.13319e-09	NoMatchGene
CATGTTATTTAAACTGCTGGA	80	175	16.37	35.95	1.13494	1.54356e-09	2.77212e-07	NoMatchGene
CATGTCAAAAATAAAAGCAAT	54	118	11.05	24.24	1.13334	7.47772e-07	9.09139e-05	NoMatchGene
CATGTTTTAAACCACTTAAAA	66	144	13.5	29.58	1.13166	4.72374e-08	6.98973e-06	NoMatchGene
CATGTTCAGAAAAAAAAAAAA	100	218	20.46	44.79	1.13037	1.80784e-11	4.05329e-09	NoMatchGene
CATGTTTTATTATTGTACATA	50	109	10.23	22.39	1.13005	2.10422e-06	0.000232428	NoMatchGene
CATGATTTAAAAAAAAAAAAA	98	213	20.05	43.76	1.12601	3.53282e-11	7.59357e-09	NoMatchGene
CATGTTTTTCTAAAAAAAAAA	52	113	10.64	23.22	1.12587	1.47741e-06	0.000169599	NoMatchGene
CATGTAAACAAAAAAAAAAAA	58	126	11.87	25.89	1.12508	3.6964e-07	4.72292e-05	NoMatchGene
CATGCCTCCTTGAGATTTTGT	70	152	14.32	31.23	1.1249	2.34484e-08	3.61796e-06	NoMatchGene
CATGGAAGCTATATTTAAAAA	100	217	20.46	44.58	1.12359	2.49754e-11	5.47813e-09	NoMatchGene
CATGGCTTAAAAAAAAAAAAA	47	102	9.62	20.96	1.12353	4.97272e-06	0.000510248	NoMatchGene
CATGTCCGAGAGTGTTGTCCA	47	102	9.62	20.96	1.12353	4.97272e-06	0.0005101	NoMatchGene
CATGTAAACTTAAAAAAAAAA	468	1014	95.76	208.33	1.12138	8.67084e-13	2.44635e-10	NoMatchGene
CATGGTGATGACAAAAGTGGA	67	145	13.71	29.79	1.1196	5.48724e-08	8.05882e-06	NoMatchGene
CATGCATATTGCAAAAAAAAA	49	106	10.03	21.78	1.11868	3.48618e-06	0.000369503	NoMatchGene
CATGTGAATTTATGGAGTAAG	105	227	21.48	46.64	1.11857	1.03151e-11	2.3978e-09	NoMatchGene
CATGTGACTCCTCCGGTGCGG	74	160	15.14	32.87	1.11841	1.16391e-08	1.87859e-06	NoMatchGene
CATGTACAGCAGAGAAATAAC	80	173	16.37	35.54	1.11839	2.95136e-09	5.09357e-07	NoMatchGene
CATGCTCCCAGGTGCTTTCCA	398	860	81.43	176.69	1.11759	4.29878e-13	1.27806e-10	NoMatchGene
CATGCATATTCTAAAAAGAAA	56	121	11.46	24.86	1.11722	7.28502e-07	8.89378e-05	NoMatchGene
CATGGGAAAAAGGCTATTTAA	145	313	29.67	64.31	1.11604	0	0	NoMatchGene
CATGAAAATGTGGAATCATAA	57	123	11.66	25.27	1.11586	6.10502e-07	7.52592e-05	NoMatchGene
CATGCCAGGCACAATAAAGGT	10970	23571	2244.55	4842.65	1.10937	6.35336e-12	1.52912e-09	NoMatchGene
CATGCTCCAGTAGGAGGGTTC	406	871	83.07	178.95	1.10716	0	0	NoMatchGene
CATGAATGCAAAAAAAAAAAA	69	148	14.12	30.41	1.10681	5.32986e-08	7.83744e-06	NoMatchGene
CATGCAGGGCGAGGGCGACGA	62	133	12.69	27.32	1.10627	2.5243e-07	3.3188e-05	NoMatchGene
CATGAAAGTTTAAAAAAAAAA	594	1269	121.54	260.72	1.10107	7.23866e-14	2.50589e-11	NoMatchGene
CATGTAAAAAGAAAGCTACAG	89	190	18.21	39.04	1.10022	8.42172e-10	1.56408e-07	NoMatchGene
CATGCTACCTTGTGATAACGA	67	143	13.71	29.38	1.09961	1.04447e-07	1.47164e-05	NoMatchGene
CATGTATATTTGTAAAGTTAT	75	160	15.35	32.87	1.09853	1.85497e-08	2.91552e-06	NoMatchGene
CATGCTTCGGGGATGGGAGGG	69	147	14.12	30.2	1.09681	7.3398e-08	1.0539e-05	NoMatchGene
CATGTACATATTCTAAAAAGA	180	383	36.83	78.69	1.0953	2.00062e-13	6.3767e-11	NoMatchGene
CATGTATTTCCATTGAAGATA	494	1050	101.08	215.72	1.09366	0	0	NoMatchGene
CATGCCTTTGGTAAAAAAAAA	72	153	14.73	31.43	1.09338	4.32476e-08	6.43434e-06	NoMatchGene
CATGTTAAAAACAAAAAAAAA	472	1002	96.57	205.86	1.09202	0	0	NoMatchGene
CATGCACATAAAAACTACTGA	73	155	14.94	31.84	1.09166	3.62586e-08	5.46345e-06	NoMatchGene
CATGAACCAAAAAATGCCGGA	49	104	10.03	21.37	1.09127	6.66306e-06	0.000665736	NoMatchGene
CATGGCAACAGTTATGCTATG	61	129	12.48	26.5	1.08637	5.71314e-07	7.07983e-05	NoMatchGene
CATGTTTGATACACAAAGCAG	53	112	10.84	23.01	1.0859	3.26132e-06	0.000347753	NoMatchGene
CATGCAGATTAAGGAAAAAAA	80	169	16.37	34.72	1.08471	1.05661e-08	1.71322e-06	NoMatchGene
CATGTTGCAAGATGAAGCTAA	55	116	11.25	23.83	1.08285	2.28274e-06	0.000250039	NoMatchGene
CATGGGCTGCACTCTGGCTAC	66	139	13.5	28.56	1.08104	2.35374e-07	3.1154e-05	NoMatchGene
CATGTTTCCAAATACTTTGGA	56	118	11.46	24.24	1.08078	1.91001e-06	0.000213914	NoMatchGene
CATGGAGCAGCTGAGCAAGGC	99	208	20.26	42.73	1.07662	2.74158e-10	5.37376e-08	NoMatchGene
CATGTCAAAAAAAAAAAAAAA	23904	50145	4890.95	10302.3	1.07478	0	0	NoMatchGene
CATGCATATTGAAAAAAAAAA	72	151	14.73	31.02	1.07444	8.13456e-08	1.16048e-05	NoMatchGene
CATGCTGGCTGACTTCATCGA	228	478	46.65	98.2	1.07385	1.63647e-13	5.30685e-11	NoMatchGene
CATGTAACTCATATCTTTTTA	63	132	12.89	27.12	1.0731	5.49472e-07	6.8259e-05	NoMatchGene
CATGAATGATAAAAATGCAGA	84	176	17.19	36.16	1.07283	7.14914e-09	1.17753e-06	NoMatchGene
CATGACACTAATTTTCATTGA	380	796	77.75	163.54	1.07273	0	0	NoMatchGene
CATGCAGACGGCAGGGATCAG	75	157	15.35	32.26	1.07151	4.78514e-08	7.06876e-06	NoMatchGene
CATGGAGGCACAGAGGAGCTA	55	115	11.25	23.63	1.07069	3.13334e-06	0.000335218	NoMatchGene
CATGAAAGTTTGAAAAAAAAA	1905	3983	389.78	818.31	1.06999	8.42614e-12	1.98346e-09	NoMatchGene
CATGCCAAGTTTTAAAAAAAA	83	173	16.98	35.54	1.06561	1.16468e-08	1.87898e-06	NoMatchGene
CATGCTACATCACTGCCTGAA	95	198	19.44	40.68	1.06529	1.03117e-09	1.89126e-07	NoMatchGene
CATGCAGCTTAAAAAAAAAAA	310	646	63.43	132.72	1.06515	5.10702e-14	1.79965e-11	NoMatchGene
CATGAATGGTAAAAAAAAAAA	375	781	76.73	160.46	1.06435	0	0	NoMatchGene
CATGCTCTTCCACCACGACCG	61	127	12.48	26.09	1.06388	1.07374e-06	0.000126208	NoMatchGene
CATGAACGTAAAAAAAAAAAA	270	562	55.24	115.46	1.06361	3.16192e-13	9.65209e-11	NoMatchGene
CATGAAAAGGAATCATACAGA	65	135	13.3	27.74	1.06054	5.26632e-07	6.55828e-05	NoMatchGene
CATGCGTGACGGTCTTGGAAA	145	301	29.67	61.84	1.05954	0	0	NoMatchGene
CATGTGATTGAGTGTCAATAA	145	301	29.67	61.84	1.05954	0	0	NoMatchGene
CATGCTACATCACAAAAAAAA	767	1591	156.93	326.87	1.0586	0	0	NoMatchGene
CATGACTTAAGTAAAAAAAAA	55	114	11.25	23.42	1.05782	4.28974e-06	0.000444942	NoMatchGene
CATGGATAACCCTGTAAAAAA	112	232	22.92	47.66	1.05617	5.1954e-11	1.09738e-08	NoMatchGene
CATGCAACGATGGAGTTACAG	57	118	11.66	24.24	1.05582	2.99856e-06	0.000322653	NoMatchGene
CATGCACAGTCTGGTTAGTAT	100	207	20.46	42.53	1.05567	5.82774e-10	1.10023e-07	NoMatchGene
CATGCTTTTAAAAAAAAAAAA	120	248	24.55	50.95	1.05336	1.26168e-11	2.90233e-09	NoMatchGene
CATGTAAATGGACAGGTTCAT	61	126	12.48	25.89	1.05278	1.46681e-06	0.000168545	NoMatchGene
CATGGACAAAAAAAAAAAAAA	97	200	19.85	41.09	1.04965	1.34342e-09	2.42376e-07	NoMatchGene
CATGTGGATTTTTTGAGTGTA	66	136	13.5	27.94	1.04937	6.01228e-07	7.41676e-05	NoMatchGene
CATGGAAATGACAAAAGTGGA	164	338	33.56	69.44	1.04902	4.66294e-14	1.65304e-11	NoMatchGene
CATGCGGCGCCCGCAGATCGA	53	109	10.84	22.39	1.04649	8.3894e-06	0.000818347	NoMatchGene
CATGATTTTTCTCAAAAAAAA	91	187	18.62	38.42	1.045	5.25666e-09	8.81e-07	NoMatchGene
CATGATATTGTTTTAAATTGA	1561	3204	319.39	658.26	1.04334	6.54566e-12	1.57112e-09	NoMatchGene
CATGTTGTAATATAGAGCTAG	417	854	85.32	175.45	1.0401	0	0	NoMatchGene
CATGGTCACCTGTCTGAGGAG	63	129	12.89	26.5	1.03974	1.39801e-06	0.000160902	NoMatchGene
CATGGTGAATAAAGGGCTCGG	107	219	21.89	44.99	1.03933	3.13248e-10	6.07933e-08	NoMatchGene
CATGAAAAGTAACTTGAAGCA	242	494	49.52	101.49	1.03525	2.69784e-13	8.31435e-11	NoMatchGene
CATGGCTGTGTTCTGCTTCAA	223	455	45.63	93.48	1.03468	1.33227e-15	5.31401e-13	NoMatchGene
CATGAGACCGTGAAAAAAAAA	77	157	15.75	32.26	1.03439	1.15472e-07	1.60841e-05	NoMatchGene
CATGTTTATTTGTAATTGAGA	54	110	11.05	22.6	1.03228	9.54906e-06	0.000918301	NoMatchGene
CATGCAGGCAAGTGTCTGCTG	57	116	11.66	23.83	1.03121	5.56866e-06	0.00056712	NoMatchGene
CATGTTAAAATAAAAATAAAG	56	114	11.46	23.42	1.03113	6.6645e-06	0.000665692	NoMatchGene
CATGGAGAAAGGAAAAGAAAA	89	181	18.21	37.19	1.03018	1.37603e-08	2.20586e-06	NoMatchGene
CATGTTAAAAACAAACACAGA	98	199	20.05	40.88	1.02779	2.80434e-09	4.85167e-07	NoMatchGene
CATGTCAGAAAAAAAAAAAAA	67	136	13.71	27.94	1.0271	9.29276e-07	0.000110475	NoMatchGene
CATGTATTTCTGTCAATAAAG	109	221	22.3	45.4	1.02565	4.03104e-10	7.77204e-08	NoMatchGene
CATGGAATTTGAAATTCAATA	439	889	89.82	182.64	1.02389	0	0	NoMatchGene
CATGTGAAATGAAAAAAAAAA	121	245	24.76	50.34	1.02369	4.8773e-11	1.03328e-08	NoMatchGene
CATGTGATAAACCTCACACTG	128	259	26.19	53.21	1.02268	1.42466e-11	3.24978e-09	NoMatchGene
CATGGGGAGAGGGACTAGCAG	201	406	41.13	83.41	1.02003	0	0	NoMatchGene
CATGGCCCCTGCGCAAGGATG	57	115	11.66	23.63	1.01905	7.55914e-06	0.000744959	NoMatchGene
CATGCTGGGAAATGGAGAGGA	181	365	37.03	74.99	1.018	2.73114e-14	9.95128e-12	NoMatchGene
CATGTTCCTTTTCTTGTCAAA	197	397	40.31	81.56	1.01672	0	0	NoMatchGene
CATGGAGCACTAATTCGTGGA	134	270	27.42	55.47	1.01648	6.57364e-12	1.57677e-09	NoMatchGene
CATGTTTATAAAAAAAAAAAA	203	409	41.54	84.03	1.0164	1.06359e-13	3.58037e-11	NoMatchGene
CATGGAGCAGAGCAAGTTCAA	78	157	15.96	32.26	1.01529	1.77081e-07	2.38579e-05	NoMatchGene
CATGTCTGTGGTTGGGTGCAC	154	310	31.51	63.69	1.01526	3.17302e-13	9.66097e-11	NoMatchGene
CATGCTTTATATGAATTGTAA	114	229	23.33	47.05	1.01201	3.0394e-10	5.92142e-08	NoMatchGene
CATGTTTTTTTAATGCTTCAA	157	315	32.12	64.72	1.01074	5.57332e-14	1.95617e-11	NoMatchGene
CATGTCACCCAAAAAAAAAAA	187	375	38.26	77.04	1.00977	2.30482e-13	7.19081e-11	NoMatchGene
CATGCTCCCCAGCGCAAAACG	202	405	41.33	83.21	1.00957	0	0	NoMatchGene
CATGCTATTTCTAAATATGCA	255	511	52.17	104.98	1.00882	0	0	NoMatchGene
CATGTTGATATTGATCCTCAG	57	114	11.66	23.42	1.00617	1.0234e-05	0.000980169	NoMatchGene
CATGGTGATTTTTAAAAAAAA	57	114	11.66	23.42	1.00617	1.0234e-05	0.000979904	NoMatchGene
CATGCTTATAAAAAAAAAAAA	63	126	12.89	25.89	1.00614	3.48216e-06	0.000369409	NoMatchGene
CATGGCAAGCAAAAAAAAAAA	146	292	29.87	59.99	1.00602	1.43041e-12	3.89589e-10	NoMatchGene
CATGGTCATAATAAAAAAAAA	124	248	25.37	50.95	1.00596	7.04214e-11	1.46817e-08	NoMatchGene
CATGCCAATCATAATTTTATA	83	166	16.98	34.1	1.00594	9.8217e-08	1.38773e-05	NoMatchGene
CATGCTCCTTGGTTCTCCTGA	184	368	37.65	75.61	1.00593	2.02504e-13	6.44292e-11	NoMatchGene
CATGTATGCTACTAAAGACTG	84	168	17.19	34.52	1.00586	8.2234e-08	1.17221e-05	NoMatchGene
CATGCTCACTAGTATTTAGTA	62	124	12.69	25.48	1.00567	4.16632e-06	0.000432775	NoMatchGene
CATGCAATAGGAAACATTAGA	1176	2349	240.62	482.6	1.00407	5.2145e-12	1.27497e-09	NoMatchGene
CATGGGGTTGGGGGGCTGTGA	211	421	43.17	86.49	1.0025	1.64313e-13	5.31871e-11	NoMatchGene
CATGGCGTTTGTGTTGTTCAC	3776	0	772.6	0.01	-16.2374	0	0	NoMatchGene
CATGGACCAGCTCCGTGCAGC	3198	0	654.34	0.01	-15.9978	0	0	NoMatchGene
CATGCAGTTCTCGTTTACTTA	2230	0	456.28	0.01	-15.4776	0	0	NoMatchGene
CATGGGGAAACCCAAAACTGC	2223	0	454.84	0.01	-15.4731	0	0	NoMatchGene
CATGCTCCATCACATCTTCTC	1077	0	220.36	0.01	-14.4276	0	0	NoMatchGene
CATGAAGTCAATAAAAATTTT	917	0	187.63	0.01	-14.1956	5.92932e-276	5.56439e-273	NoMatchGene
CATGCGTGGGCTCTGATGCCA	793	0	162.25	0.01	-13.9859	9.77908e-239	9.00992e-236	NoMatchGene
CATGCTTTCAAAAGCAATTGC	653	0	133.61	0.01	-13.7057	1.02287e-196	9.20839e-194	NoMatchGene
CATGTTGGTTGGTTTTCCTGA	495	0	101.28	0.01	-13.3061	2.70308e-149	2.36134e-146	NoMatchGene
CATGGTGGTGGCGTAGATGCC	484	0	99.03	0.01	-13.2736	5.41242e-146	4.70491e-143	NoMatchGene
CATGTGTCCAGTCCAATTTGG	336	0	68.75	0.01	-12.7471	1.42571e-101	1.17033e-98	NoMatchGene
CATGCTTTCAAAAGCAAAAAA	320	0	65.47	0.01	-12.6766	9.04196e-97	7.37101e-94	NoMatchGene
CATGAATGCTGCCAATGTGGG	274	0	56.06	0.01	-12.4528	5.79e-83	4.63458e-80	NoMatchGene
CATGTGCTCCGAAGCTTGTCA	269	0	55.04	0.01	-12.4263	1.8339e-81	1.46462e-78	NoMatchGene
CATGTGAGGGAGGAAGATGTG	21912	4	4483.37	0.82	-12.4167	0	0	NoMatchGene
CATGCTGGGGGGACAGAGGAT	199	0	40.72	0.01	-11.9915	1.87559e-60	1.39701e-57	NoMatchGene
CATGGAATCTCCCATTCATTT	189	0	38.67	0.01	-11.917	1.88162e-57	1.3927e-54	NoMatchGene
CATGTGACTCCTCTGGGGCTG	171	0	34.99	0.01	-11.7727	4.75382e-52	3.43944e-49	NoMatchGene
CATGATGCGATGAAGGCATTT	166	0	33.96	0.01	-11.7296	1.50571e-50	1.08275e-47	NoMatchGene
CATGTATTTCCATTGAAGACA	154	0	31.51	0.01	-11.6216	6.01746e-47	4.24095e-44	NoMatchGene
CATGTCTGATTTTTAGAAACA	142	0	29.05	0.01	-11.5043	2.40484e-43	1.64889e-40	NoMatchGene
CATGATAATTAGATTTCATTT	130	0	26.6	0.01	-11.3772	9.61082e-40	6.33199e-37	NoMatchGene
CATGTGTTAAATCATATCAAT	127	0	25.99	0.01	-11.3437	7.6415e-39	4.98808e-36	NoMatchGene
CATGGCCGGTGCCAAGGCCAC	127	0	25.99	0.01	-11.3437	7.6415e-39	4.97889e-36	NoMatchGene
CATGTGAGGGAGGAAGATGGG	116	0	23.73	0.01	-11.2125	1.53008e-35	9.71878e-33	NoMatchGene
CATGGGGGTGGCGGTGTAAAT	115	0	23.53	0.01	-11.2003	3.05388e-35	1.92938e-32	NoMatchGene
CATGACACTTGCATCTCTTGG	113	0	23.12	0.01	-11.1749	1.21655e-34	7.63144e-32	NoMatchGene
CATGTCCCCCAGGAGACCCCG	109	0	22.3	0.01	-11.1228	1.93059e-33	1.19412e-30	NoMatchGene
CATGACGTGAGCCGGTCTCGG	107	0	21.89	0.01	-11.0961	7.69074e-33	4.74862e-30	NoMatchGene
CATGTTTCATCTCCTCCTGTT	104	0	21.28	0.01	-11.0553	6.11486e-32	3.75594e-29	NoMatchGene
CATGTTTAATTGCTTTTATTA	98	0	20.05	0.01	-10.9694	3.86566e-30	2.322e-27	NoMatchGene
CATGAATCCAGATATTAAGTC	88	0	18.01	0.01	-10.8146	3.8781e-27	2.20944e-24	NoMatchGene
CATGGGGGTGTGTGTGTGGGG	87	0	17.8	0.01	-10.7977	7.7403e-27	4.38861e-24	NoMatchGene
CATGGCTGTGTTCTGCTTGAA	86	0	17.6	0.01	-10.7814	1.54489e-26	8.68961e-24	NoMatchGene
CATGCAGGATCTACTACACAT	86	0	17.6	0.01	-10.7814	1.54489e-26	8.67582e-24	NoMatchGene
CATGTACTTGTGACTTCACAA	82	0	16.78	0.01	-10.7125	2.45162e-25	1.35316e-22	NoMatchGene
CATGTTCCTGCTTCGAGTCGG	82	0	16.78	0.01	-10.7125	2.45162e-25	1.35105e-22	NoMatchGene
CATGCAAGATCCTACTTCAGA	81	0	16.57	0.01	-10.6944	4.89322e-25	2.67162e-22	NoMatchGene
CATGCAGGGGGCTGGTGTGGG	80	0	16.37	0.01	-10.6768	9.76638e-25	5.29145e-22	NoMatchGene
CATGGTTGTTGATCTTACGTA	79	0	16.16	0.01	-10.6582	1.94928e-24	1.05129e-21	NoMatchGene
CATGCTGGGCAGCAACGTGGC	79	0	16.16	0.01	-10.6582	1.94928e-24	1.04969e-21	NoMatchGene
CATGCTGGCGTTTGAAAAAAA	78	0	15.96	0.01	-10.6402	3.89056e-24	2.08872e-21	NoMatchGene
CATGCGTTGCAGCAGCTGGCA	77	0	15.75	0.01	-10.6211	7.76518e-24	4.15e-21	NoMatchGene
CATGTTTTGGGTTTTGGTTTT	76	0	15.55	0.01	-10.6027	1.54986e-23	8.19633e-21	NoMatchGene
CATGGAGGTGGTCGTCTACCA	1567	1	320.62	0.21	-10.5763	0	0	NoMatchGene
CATGGAAGCCTTTCCCAAGTG	72	0	14.73	0.01	-10.5245	2.45952e-22	1.26662e-19	NoMatchGene
CATGCTGCCCCCCCGTGCAGC	72	0	14.73	0.01	-10.5245	2.45952e-22	1.26478e-19	NoMatchGene
CATGCTGTGTTGGTAGAACAC	71	0	14.53	0.01	-10.5048	4.90896e-22	2.48111e-19	NoMatchGene
CATGTGATGGGATGCTTCTTC	70	0	14.32	0.01	-10.4838	9.7978e-22	4.90302e-19	NoMatchGene
CATGTCACCGTCATCCCTTCC	67	0	13.71	0.01	-10.421	7.79016e-21	3.83863e-18	NoMatchGene
CATGTGTTTCTTACAAAATCA	66	0	13.5	0.01	-10.3987	1.55484e-20	7.58756e-18	NoMatchGene
CATGCACCTCTGGATGGATGG	65	0	13.3	0.01	-10.3772	3.10332e-20	1.5061e-17	NoMatchGene
CATGTCCTGCTACGATCTGTG	64	0	13.09	0.01	-10.3542	6.19392e-20	2.97339e-17	NoMatchGene
CATGGGGCATCCCCTTTTTTA	63	0	12.89	0.01	-10.332	1.23624e-19	5.86299e-17	NoMatchGene
CATGGTTTTCTCTGTATCAAT	63	0	12.89	0.01	-10.332	1.23624e-19	5.85515e-17	NoMatchGene
CATGGGGTTAGCAGTCATAAT	62	0	12.69	0.01	-10.3095	2.46742e-19	1.15778e-16	NoMatchGene
CATGAGGTAGAAGCTGGTGGG	60	0	12.28	0.01	-10.2621	9.8293e-19	4.55777e-16	NoMatchGene
CATGGCGATGCCCGTCGGCAG	59	0	12.07	0.01	-10.2372	1.96183e-18	9.00248e-16	NoMatchGene
CATGTATTTTGCTTTATGGTA	59	0	12.07	0.01	-10.2372	1.96183e-18	8.99082e-16	NoMatchGene
CATGACAGAGCAAGAAAGACT	58	0	11.87	0.01	-10.2131	3.91564e-18	1.78064e-15	NoMatchGene
CATGGTGCTGGGAGTCCCAGA	57	0	11.66	0.01	-10.1874	7.81522e-18	3.52229e-15	NoMatchGene
CATGGGCTTAGTCAACTGCCC	57	0	11.66	0.01	-10.1874	7.81522e-18	3.51781e-15	NoMatchGene
CATGCCTGTCCGTATTAAGGG	57	0	11.66	0.01	-10.1874	7.81522e-18	3.51334e-15	NoMatchGene
CATGTCCGCAGGAGGACCAGG	3434	3	702.62	0.62	-10.1463	0	0	NoMatchGene
CATGCACCACGCCCACACATC	54	0	11.05	0.01	-10.1098	6.21384e-17	2.6843e-14	NoMatchGene
CATGCAGGCTACACTAATCGG	54	0	11.05	0.01	-10.1098	6.21384e-17	2.68102e-14	NoMatchGene
CATGGCCGTCACCACCGTGGG	52	0	10.64	0.01	-10.0553	2.47536e-16	1.03154e-13	NoMatchGene
CATGGGACATCCACCGGAAAA	50	0	10.23	0.01	-9.99859	9.86092e-16	3.98716e-13	NoMatchGene
CATGTTCCCAAAGTCCCCAGT	47	0	9.62	0.01	-9.90989	7.84036e-15	3.00205e-12	NoMatchGene
CATGTCCAGGAAACTACACAT	46	0	9.41	0.01	-9.87805	1.56486e-14	5.86486e-12	NoMatchGene
CATGAGAATTCGTGCCAGACA	46	0	9.41	0.01	-9.87805	1.56486e-14	5.85865e-12	NoMatchGene
CATGCAGGTCCACCAAACCAG	46	0	9.41	0.01	-9.87805	1.56486e-14	5.85246e-12	NoMatchGene
CATGGGAATGCTTTTCTCCGT	46	0	9.41	0.01	-9.87805	1.56486e-14	5.84628e-12	NoMatchGene
CATGGGGCCAATAAAGGGCTG	45	0	9.21	0.01	-9.84706	3.1233e-14	1.12987e-11	NoMatchGene
CATGTATTTGTGAATTTTTAA	45	0	9.21	0.01	-9.84706	3.1233e-14	1.12872e-11	NoMatchGene
CATGAAGTGATGCCAGCCCCC	45	0	9.21	0.01	-9.84706	3.1233e-14	1.12757e-11	NoMatchGene
CATGGTCGATGCTCTCACTGG	44	0	9	0.01	-9.81378	6.23382e-14	2.17935e-11	NoMatchGene
CATGGGGACGTGTCATAAAGG	44	0	9	0.01	-9.81378	6.23382e-14	2.1772e-11	NoMatchGene
CATGCAAGATCCTACTTCACC	44	0	9	0.01	-9.81378	6.23382e-14	2.17506e-11	NoMatchGene
CATGCTCCATCCTATACAGAG	43	0	8.8	0.01	-9.78136	1.24421e-13	4.12556e-11	NoMatchGene
CATGGGACCAGCACAGGGACC	43	0	8.8	0.01	-9.78136	1.24421e-13	4.1217e-11	NoMatchGene
CATGTTAGTGGGAAAGGAGAC	41	0	8.39	0.01	-9.71253	4.95648e-13	1.45285e-10	NoMatchGene
CATGTGAGGAAGACGTGTTTC	41	0	8.39	0.01	-9.71253	4.95648e-13	1.45165e-10	NoMatchGene
CATGGGGCTCACTCCGGGCTG	41	0	8.39	0.01	-9.71253	4.95648e-13	1.45044e-10	NoMatchGene
CATGGGAGAGTAATTTATTTA	41	0	8.39	0.01	-9.71253	4.95648e-13	1.44925e-10	NoMatchGene
CATGGCCAAGGGCTCCCACCC	41	0	8.39	0.01	-9.71253	4.95648e-13	1.44805e-10	NoMatchGene
CATGCTTTTATTGCAGCCTGG	41	0	8.39	0.01	-9.71253	4.95648e-13	1.44685e-10	NoMatchGene
CATGTTTCTTCTGAAAAAGGT	40	0	8.18	0.01	-9.67596	9.89264e-13	2.76898e-10	NoMatchGene
CATGTTTTGTACCAATTACAA	39	0	7.98	0.01	-9.64024	1.97447e-12	5.25235e-10	NoMatchGene
CATGCAGAATTGTCCCAAAAC	39	0	7.98	0.01	-9.64024	1.97447e-12	5.24841e-10	NoMatchGene
CATGTTTTCAGAGTATGATAA	38	0	7.78	0.01	-9.60363	3.94086e-12	9.87439e-10	NoMatchGene
CATGCTAATCAAAAGATTTTC	38	0	7.78	0.01	-9.60363	3.94086e-12	9.86741e-10	NoMatchGene
CATGTTTTCCTCAATAAAGTA	38	0	7.78	0.01	-9.60363	3.94086e-12	9.86043e-10	NoMatchGene
CATGTGCTGCGTCCTGCAGGC	37	0	7.57	0.01	-9.56415	7.86558e-12	1.86142e-09	NoMatchGene
CATGGATGGCTGGGAGCGCCG	37	0	7.57	0.01	-9.56415	7.86558e-12	1.86017e-09	NoMatchGene
CATGTTATCTTCAACTTAAAA	37	0	7.57	0.01	-9.56415	7.86558e-12	1.85893e-09	NoMatchGene
CATGTCTGCCTTCCTCCTCCT	36	0	7.37	0.01	-9.52552	1.56989e-11	3.55357e-09	NoMatchGene
CATGGCCCCTCCAGGTCCCCT	36	0	7.37	0.01	-9.52552	1.56989e-11	3.5513e-09	NoMatchGene
CATGCCCTACCTTACAGGGAG	36	0	7.37	0.01	-9.52552	1.56989e-11	3.54903e-09	NoMatchGene
CATGGTGAAGATCAAGACATT	36	0	7.37	0.01	-9.52552	1.56989e-11	3.54676e-09	NoMatchGene
CATGGCTATGGAAATCCAAAT	35	0	7.16	0.01	-9.48382	3.13336e-11	6.78027e-09	NoMatchGene
CATGGGACAAATTCACCTGTT	35	0	7.16	0.01	-9.48382	3.13336e-11	6.77612e-09	NoMatchGene
CATGAAGGGCTTGCAGCAACG	35	0	7.16	0.01	-9.48382	3.13336e-11	6.77198e-09	NoMatchGene
CATGCTGTTCTAAGGGGAAAA	35	0	7.16	0.01	-9.48382	3.13336e-11	6.76785e-09	NoMatchGene
CATGCAAATTTTTGGATGAAT	34	0	6.96	0.01	-9.44294	6.25388e-11	1.31234e-08	NoMatchGene
CATGAAACAAAATAAATTTCC	34	0	6.96	0.01	-9.44294	6.25388e-11	1.31156e-08	NoMatchGene
CATGTGGTTAAATTGGAAAAA	34	0	6.96	0.01	-9.44294	6.25388e-11	1.31078e-08	NoMatchGene
CATGGCTGTGGGGCTGAAAAA	34	0	6.96	0.01	-9.44294	6.25388e-11	1.31001e-08	NoMatchGene
CATGGGGTTGGGGTGTGTGTG	33	0	6.75	0.01	-9.39874	1.24821e-10	2.5351e-08	NoMatchGene
CATGTGAATGTGCCGGATGAG	33	0	6.75	0.01	-9.39874	1.24821e-10	2.53364e-08	NoMatchGene
CATGGACTCTGTTACAGGGAT	33	0	6.75	0.01	-9.39874	1.24821e-10	2.53219e-08	NoMatchGene
CATGCGCCATATCCTTTCACT	32	0	6.55	0.01	-9.35535	2.49132e-10	4.91316e-08	NoMatchGene
CATGGCAATGCAAATAAACGA	32	0	6.55	0.01	-9.35535	2.49132e-10	4.91043e-08	NoMatchGene
CATGCAGTCAAGCTCGCTGCC	31	0	6.34	0.01	-9.30834	4.97242e-10	9.4786e-08	NoMatchGene
CATGCGTTGCGGCAGTTGGCA	31	0	6.34	0.01	-9.30834	4.97242e-10	9.47349e-08	NoMatchGene
CATGTGGTATTAGTTGGATCA	31	0	6.34	0.01	-9.30834	4.97242e-10	9.46839e-08	NoMatchGene
CATGGACCCAACCAATAAAAT	31	0	6.34	0.01	-9.30834	4.97242e-10	9.4633e-08	NoMatchGene
CATGTGACTCCTCCGGCGCTT	31	0	6.34	0.01	-9.30834	4.97242e-10	9.45821e-08	NoMatchGene
CATGGGTCCGATGGTGTAACT	31	0	6.34	0.01	-9.30834	4.97242e-10	9.45313e-08	NoMatchGene
CATGTGATTCCTCCGGGGCTG	30	0	6.14	0.01	-9.26209	9.92446e-10	1.82687e-07	NoMatchGene
CATGATTTGCAGTGTAAATAT	30	0	6.14	0.01	-9.26209	9.92446e-10	1.82592e-07	NoMatchGene
CATGCACCCGGAGACCGTGGA	30	0	6.14	0.01	-9.26209	9.92446e-10	1.82497e-07	NoMatchGene
CATGGTCTCATCTGCCCCTTT	30	0	6.14	0.01	-9.26209	9.92446e-10	1.82402e-07	NoMatchGene
CATGAGCAAACGACAAAGTGA	30	0	6.14	0.01	-9.26209	9.92446e-10	1.82308e-07	NoMatchGene
CATGAAGGGTCCTGCTCTTGC	29	0	5.93	0.01	-9.21189	1.98083e-09	3.49706e-07	NoMatchGene
CATGCCGGGAGGTTCTGCTTT	29	0	5.93	0.01	-9.21189	1.98083e-09	3.49531e-07	NoMatchGene
CATGGCAGGGCAGTTTGTGTC	29	0	5.93	0.01	-9.21189	1.98083e-09	3.49357e-07	NoMatchGene
CATGAGTCTGGTTCATAGTCC	29	0	5.93	0.01	-9.21189	1.98083e-09	3.49183e-07	NoMatchGene
CATGAAGCTTGTTATATTACA	29	0	5.93	0.01	-9.21189	1.98083e-09	3.49009e-07	NoMatchGene
CATGGGTTTGTTCAAGGATGT	29	0	5.93	0.01	-9.21189	1.98083e-09	3.48835e-07	NoMatchGene
CATGCCTAACTTTCCGAATTT	29	0	5.93	0.01	-9.21189	1.98083e-09	3.48662e-07	NoMatchGene
CATGGCGGAGGTGAGATGGGG	29	0	5.93	0.01	-9.21189	1.98083e-09	3.48488e-07	NoMatchGene
CATGTTCAATTAAAAAAAAAA	29	0	5.93	0.01	-9.21189	1.98083e-09	3.48315e-07	NoMatchGene
CATGCTGCTGCTGCTCCCAAG	28	0	5.73	0.01	-9.16239	3.95354e-09	6.70864e-07	NoMatchGene
CATGGTGCTGGGAGTCCCAAA	28	0	5.73	0.01	-9.16239	3.95354e-09	6.70542e-07	NoMatchGene
CATGAGGGAGGGGAGCCCAGG	27	0	5.52	0.01	-9.10852	7.89088e-09	1.29488e-06	NoMatchGene
CATGCCCCCTTTAGGGTCAAG	27	0	5.52	0.01	-9.10852	7.89088e-09	1.29428e-06	NoMatchGene
CATGTACGGCTCAAACAACAG	27	0	5.52	0.01	-9.10852	7.89088e-09	1.29368e-06	NoMatchGene
CATGATACTACCCTACCTAAA	27	0	5.52	0.01	-9.10852	7.89088e-09	1.29308e-06	NoMatchGene
CATGCTGGAGTTAGCGAAAGT	26	0	5.32	0.01	-9.05528	1.57494e-08	2.50319e-06	NoMatchGene
CATGGCGAGGAGCTCCAGCAG	26	0	5.32	0.01	-9.05528	1.57494e-08	2.50206e-06	NoMatchGene
CATGCCGAACTGTAAACACGG	26	0	5.32	0.01	-9.05528	1.57494e-08	2.50094e-06	NoMatchGene
CATGGAGTAGCCACCAGTCGA	26	0	5.32	0.01	-9.05528	1.57494e-08	2.49982e-06	NoMatchGene
CATGGCCGGGGAGGCAGGGGA	26	0	5.32	0.01	-9.05528	1.57494e-08	2.4987e-06	NoMatchGene
CATGGTTCACGTCAACCCCAA	26	0	5.32	0.01	-9.05528	1.57494e-08	2.49758e-06	NoMatchGene
CATGTTACAATTTGCTGCAAA	26	0	5.32	0.01	-9.05528	1.57494e-08	2.49646e-06	NoMatchGene
CATGCAGATCAGGTCTGTATA	26	0	5.32	0.01	-9.05528	1.57494e-08	2.49534e-06	NoMatchGene
CATGGACATTCCTAGTAGCCG	26	0	5.32	0.01	-9.05528	1.57494e-08	2.49422e-06	NoMatchGene
CATGTAAGGTGAAACCCACGT	26	0	5.32	0.01	-9.05528	1.57494e-08	2.49311e-06	NoMatchGene
CATGAGAAATATTTTGCATTG	25	0	5.12	0.01	-9	3.14344e-08	4.77929e-06	NoMatchGene
CATGTTCTCATCTGCCCCTTT	25	0	5.12	0.01	-9	3.14344e-08	4.77723e-06	NoMatchGene
CATGCATTTATTAGGCATATG	25	0	5.12	0.01	-9	3.14344e-08	4.77518e-06	NoMatchGene
CATGGTTCGGGTCAACCCCAA	25	0	5.12	0.01	-9	3.14344e-08	4.77108e-06	NoMatchGene
CATGCTGTCTGGAAATTTTTT	25	0	5.12	0.01	-9	3.14344e-08	4.76699e-06	NoMatchGene
CATGCCTCCAGGGACCACCTG	25	0	5.12	0.01	-9	3.14344e-08	4.76495e-06	NoMatchGene
CATGGCAAAAAGGGGAGCGGG	25	0	5.12	0.01	-9	3.14344e-08	4.76291e-06	NoMatchGene
CATGCCACGGTGCCTTGATGC	25	0	5.12	0.01	-9	3.14344e-08	4.76087e-06	NoMatchGene
CATGGACATCGTAATCTCCCC	24	0	4.91	0.01	-8.93958	6.27398e-08	9.11213e-06	NoMatchGene
CATGATCTCATCTGCCCCTTT	24	0	4.91	0.01	-8.93958	6.27398e-08	9.10839e-06	NoMatchGene
CATGCCAAGTCATCTCCAGTT	24	0	4.91	0.01	-8.93958	6.27398e-08	9.10466e-06	NoMatchGene
CATGGCCACACAGCTCCCACT	24	0	4.91	0.01	-8.93958	6.27398e-08	9.10092e-06	NoMatchGene
CATGCGGCACCGGGGGAGGGG	24	0	4.91	0.01	-8.93958	6.27398e-08	9.09719e-06	NoMatchGene
CATGGGATCCTGCAGGTCTGG	24	0	4.91	0.01	-8.93958	6.27398e-08	9.09347e-06	NoMatchGene
CATGGCTATGGAAATCCAAAA	24	0	4.91	0.01	-8.93958	6.27398e-08	9.08974e-06	NoMatchGene
CATGGGGATGCTTCAAGGGCA	24	0	4.91	0.01	-8.93958	6.27398e-08	9.08602e-06	NoMatchGene
CATGGGCCGTTCTCTCTGCCT	24	0	4.91	0.01	-8.93958	6.27398e-08	9.0823e-06	NoMatchGene
CATGCGCCACGACAAACTGGT	23	0	4.71	0.01	-8.87958	1.25223e-07	1.73399e-05	NoMatchGene
CATGAAATGTTACTGAAGATG	23	0	4.71	0.01	-8.87958	1.25223e-07	1.73331e-05	NoMatchGene
CATGCCTGTCCATATTAAGGG	23	0	4.71	0.01	-8.87958	1.25223e-07	1.73263e-05	NoMatchGene
CATGTGACTCCTCTGGCGCTG	23	0	4.71	0.01	-8.87958	1.25223e-07	1.73195e-05	NoMatchGene
CATGGAGCTATTGCTGCTACG	23	0	4.71	0.01	-8.87958	1.25223e-07	1.73128e-05	NoMatchGene
CATGAGCTTGTGTATGAAGCA	23	0	4.71	0.01	-8.87958	1.25223e-07	1.7306e-05	NoMatchGene
CATGTTTTCCTCATTAAAATC	23	0	4.71	0.01	-8.87958	1.25223e-07	1.72993e-05	NoMatchGene
CATGTGGGGGATTGTTAATTT	23	0	4.71	0.01	-8.87958	1.25223e-07	1.72925e-05	NoMatchGene
CATGGTGCGGGGCAGCGGCCG	23	0	4.71	0.01	-8.87958	1.25223e-07	1.72858e-05	NoMatchGene
CATGTCCGCAGGAGGCCCAGG	23	0	4.71	0.01	-8.87958	1.25223e-07	1.7279e-05	NoMatchGene
CATGTTCAATAAAATTTACTT	23	0	4.71	0.01	-8.87958	1.25223e-07	1.72723e-05	NoMatchGene
CATGGGGACGGAGCCGAGCCG	23	0	4.71	0.01	-8.87958	1.25223e-07	1.72655e-05	NoMatchGene
CATGCAATATTGACCGATCTG	23	0	4.71	0.01	-8.87958	1.25223e-07	1.72588e-05	NoMatchGene
CATGACTAAGGTCACAGTGCT	23	0	4.71	0.01	-8.87958	1.25223e-07	1.72521e-05	NoMatchGene
CATGTCGTGAGTTGAAGACCA	23	0	4.71	0.01	-8.87958	1.25223e-07	1.72454e-05	NoMatchGene
CATGTAATATAGGGACACAAT	23	0	4.71	0.01	-8.87958	1.25223e-07	1.72387e-05	NoMatchGene
CATGGCCAGCACCAAAAAGAA	23	0	4.71	0.01	-8.87958	1.25223e-07	1.7232e-05	NoMatchGene
CATGGTGCCAAAGGACAACTA	22	0	4.5	0.01	-8.81378	2.49932e-07	3.29576e-05	NoMatchGene
CATGTGACCCAGCGCCCCCAG	22	0	4.5	0.01	-8.81378	2.49932e-07	3.29453e-05	NoMatchGene
CATGTCATTTCTGAAGGCAAA	22	0	4.5	0.01	-8.81378	2.49932e-07	3.2933e-05	NoMatchGene
CATGTGGGAGGGGGGCAGGGG	22	0	4.5	0.01	-8.81378	2.49932e-07	3.29208e-05	NoMatchGene
CATGCTCGGCGTCCAGCAGCT	22	0	4.5	0.01	-8.81378	2.49932e-07	3.29085e-05	NoMatchGene
CATGCACTGCTGGCTGTTACT	22	0	4.5	0.01	-8.81378	2.49932e-07	3.28963e-05	NoMatchGene
CATGCCAAAAAAAAAAAAATT	22	0	4.5	0.01	-8.81378	2.49932e-07	3.28718e-05	NoMatchGene
CATGTGAGGGAGGCAGATGTG	21	0	4.3	0.01	-8.74819	4.9884e-07	6.24295e-05	NoMatchGene
CATGAATTTTGGGAATCCCGG	21	0	4.3	0.01	-8.74819	4.9884e-07	6.24074e-05	NoMatchGene
CATGGAGATTTCAAGGGTCTT	21	0	4.3	0.01	-8.74819	4.9884e-07	6.23853e-05	NoMatchGene
CATGTCAATAACCATCTAAAA	21	0	4.3	0.01	-8.74819	4.9884e-07	6.23633e-05	NoMatchGene
CATGGTGCGGGAGCACTACGG	21	0	4.3	0.01	-8.74819	4.9884e-07	6.23192e-05	NoMatchGene
CATGATTTTTTTTATTTCTTT	21	0	4.3	0.01	-8.74819	4.9884e-07	6.22972e-05	NoMatchGene
CATGATTTGGCCAGTTTGTGA	21	0	4.3	0.01	-8.74819	4.9884e-07	6.22753e-05	NoMatchGene
CATGACCCCCCCTTGGACTCT	20	0	4.09	0.01	-8.67596	9.95638e-07	0.000118008	NoMatchGene
CATGGCCAAAAAAATGACCTC	20	0	4.09	0.01	-8.67596	9.95638e-07	0.000117968	NoMatchGene
CATGTCGGACTACTACACATC	20	0	4.09	0.01	-8.67596	9.95638e-07	0.000117929	NoMatchGene
CATGTATTGTCCTTGTTGTCA	20	0	4.09	0.01	-8.67596	9.95638e-07	0.000117889	NoMatchGene
CATGTTTCAAACCTATTGCAC	20	0	4.09	0.01	-8.67596	9.95638e-07	0.00011785	NoMatchGene
CATGCTTCAGTGAGAAATTTC	20	0	4.09	0.01	-8.67596	9.95638e-07	0.000117811	NoMatchGene
CATGCGGGTGCACGGGGCCAT	20	0	4.09	0.01	-8.67596	9.95638e-07	0.000117771	NoMatchGene
CATGGCTGTTTAAACCTTTTG	20	0	4.09	0.01	-8.67596	9.95638e-07	0.000117693	NoMatchGene
CATGTTTAAGATGGCAACGTT	19	0	3.89	0.01	-8.60363	1.9872e-06	0.000221857	NoMatchGene
CATGGAAAAAAGAGACACCAA	19	0	3.89	0.01	-8.60363	1.9872e-06	0.000221787	NoMatchGene
CATGCTACACTCCTGAGAGTA	19	0	3.89	0.01	-8.60363	1.9872e-06	0.000221717	NoMatchGene
CATGTACATTATGTAAATTTA	19	0	3.89	0.01	-8.60363	1.9872e-06	0.000221647	NoMatchGene
CATGTGACTCCTCCGGAGCTT	19	0	3.89	0.01	-8.60363	1.9872e-06	0.000221577	NoMatchGene
CATGCTTGTTTTTTCTGATGA	19	0	3.89	0.01	-8.60363	1.9872e-06	0.000221507	NoMatchGene
CATGGAAACATAAATAAAGTA	19	0	3.89	0.01	-8.60363	1.9872e-06	0.000221437	NoMatchGene
CATGGAGAAAAAAAAAAAACT	19	0	3.89	0.01	-8.60363	1.9872e-06	0.000221368	NoMatchGene
CATGAAAAACTTGAAACTTCA	19	0	3.89	0.01	-8.60363	1.9872e-06	0.000221298	NoMatchGene
CATGGGGGTGCCGCGTGGCCG	19	0	3.89	0.01	-8.60363	1.9872e-06	0.000221228	NoMatchGene
CATGAGGTCTCTCCTTTCCCT	19	0	3.89	0.01	-8.60363	1.9872e-06	0.000221159	NoMatchGene
CATGCACGCCCTAATAAAAAC	19	0	3.89	0.01	-8.60363	1.9872e-06	0.000221089	NoMatchGene
CATGCAGGAATATTTTTGGAT	19	0	3.89	0.01	-8.60363	1.9872e-06	0.00022102	NoMatchGene
CATGCTCTAACAAATGATGTC	19	0	3.89	0.01	-8.60363	1.9872e-06	0.00022095	NoMatchGene
CATGTAGAATGAAGCGTTTCT	19	0	3.89	0.01	-8.60363	1.9872e-06	0.000220881	NoMatchGene
CATGAGAAAATGGAAAAGGAT	18	0	3.68	0.01	-8.52356	3.96626e-06	0.000415778	NoMatchGene
CATGTCACTTTCCCTATGGTT	18	0	3.68	0.01	-8.52356	3.96626e-06	0.000415655	NoMatchGene
CATGTGCCACTGCCTCTAAAG	18	0	3.68	0.01	-8.52356	3.96626e-06	0.000415532	NoMatchGene
CATGTGCACCTTACCTGATTT	18	0	3.68	0.01	-8.52356	3.96626e-06	0.000415409	NoMatchGene
CATGGAAACAAAACGTCCACA	18	0	3.68	0.01	-8.52356	3.96626e-06	0.000415286	NoMatchGene
CATGCCCTGAGAAGCTGAAGC	18	0	3.68	0.01	-8.52356	3.96626e-06	0.000415163	NoMatchGene
CATGAAGGCCGAGTGGTTTTT	18	0	3.68	0.01	-8.52356	3.96626e-06	0.00041504	NoMatchGene
CATGTGCTCTGTTTAAAACAA	18	0	3.68	0.01	-8.52356	3.96626e-06	0.000414917	NoMatchGene
CATGCATCACTGAAGCTTGAA	18	0	3.68	0.01	-8.52356	3.96626e-06	0.000414795	NoMatchGene
CATGTTTCGCGGTCGGGTGCC	18	0	3.68	0.01	-8.52356	3.96626e-06	0.000414672	NoMatchGene
CATGGGCTCTGGAGCCCAGGG	18	0	3.68	0.01	-8.52356	3.96626e-06	0.00041455	NoMatchGene
CATGATAAAGTAAAAATGGTA	18	0	3.68	0.01	-8.52356	3.96626e-06	0.000414427	NoMatchGene
CATGGAGAAGAGCCCGTGTAG	18	0	3.68	0.01	-8.52356	3.96626e-06	0.000414305	NoMatchGene
CATGGGGACGTGGGGGACACT	18	0	3.68	0.01	-8.52356	3.96626e-06	0.000414183	NoMatchGene
CATGTGACTCCTCCGGTGATT	18	0	3.68	0.01	-8.52356	3.96626e-06	0.00041406	NoMatchGene
CATGCTGGGCACAATAAAGGT	18	0	3.68	0.01	-8.52356	3.96626e-06	0.000413938	NoMatchGene
CATGCGAAGGAGGGTGATGAA	18	0	3.68	0.01	-8.52356	3.96626e-06	0.000413816	NoMatchGene
CATGTGACTCCTCCGGTGGTT	18	0	3.68	0.01	-8.52356	3.96626e-06	0.000413694	NoMatchGene
CATGTGCTGAAACATCAAAAA	18	0	3.68	0.01	-8.52356	3.96626e-06	0.000413572	NoMatchGene
CATGCACATCCAAATGAATTT	18	0	3.68	0.01	-8.52356	3.96626e-06	0.00041345	NoMatchGene
CATGTAAAACACAGCATTGAG	18	0	3.68	0.01	-8.52356	3.96626e-06	0.000413329	NoMatchGene
CATGTGACTCCTCCGGTGCTT	24819	70	5078.16	14.38	-8.4641	0	0	NoMatchGene
CATGACAATACCAGTAGAATT	17	0	3.48	0.01	-8.44294	7.91626e-06	0.000777986	NoMatchGene
CATGCGGTGGGAAGAGCTGCC	17	0	3.48	0.01	-8.44294	7.91626e-06	0.00077777	NoMatchGene
CATGTCGGACTGACTACACAT	17	0	3.48	0.01	-8.44294	7.91626e-06	0.000777554	NoMatchGene
CATGGGGCGTCCCCTTGTTTA	17	0	3.48	0.01	-8.44294	7.91626e-06	0.000777338	NoMatchGene
CATGAAGCTGTTATTCACATC	17	0	3.48	0.01	-8.44294	7.91626e-06	0.000777122	NoMatchGene
CATGAGATGGGCCAACATAGA	17	0	3.48	0.01	-8.44294	7.91626e-06	0.000776907	NoMatchGene
CATGTAGACCTGTGCTTCAGG	17	0	3.48	0.01	-8.44294	7.91626e-06	0.000776691	NoMatchGene
CATGTGGTCCTCTTGTCTGTG	17	0	3.48	0.01	-8.44294	7.91626e-06	0.000776476	NoMatchGene
CATGGTGTACGCCTACACAGC	17	0	3.48	0.01	-8.44294	7.91626e-06	0.000776261	NoMatchGene
CATGGAAGCTGTGCCGGGCAG	17	0	3.48	0.01	-8.44294	7.91626e-06	0.000776046	NoMatchGene
CATGTCCTGGGATTTGGGGCT	17	0	3.48	0.01	-8.44294	7.91626e-06	0.000775831	NoMatchGene
CATGGCAAAAGCCTAAGTATT	17	0	3.48	0.01	-8.44294	7.91626e-06	0.000775616	NoMatchGene
CATGTTTTCTTCAATAAAATC	848	3	173.51	0.62	-8.12853	3.89078e-248	3.60352e-245	NoMatchGene
CATGTGACTCCTCTGGTGCTG	22248	86	4552.11	17.67	-8.00909	0	0	NoMatchGene
CATGGAAAAAAGGGAGAAAGG	250	1	51.15	0.21	-7.9282	1.1671e-73	9.05515e-71	NoMatchGene
CATGCGCTTCAGCAGTTGAAG	323	2	66.09	0.41	-7.33266	1.50922e-93	1.22467e-90	NoMatchGene
CATGTGACTCCTCCGGGGCTT	233	2	47.67	0.41	-6.86131	8.15096e-67	6.22848e-64	NoMatchGene
CATGCAGGTCCACCAAAAAAA	103	1	21.07	0.21	-6.64866	6.45362e-30	3.85688e-27	NoMatchGene
CATGTGATTCCTCCGGTGCTG	5139	56	1051.48	11.51	-6.51339	0	0	NoMatchGene
CATGAATGAGAACAAGAAGAA	87	1	17.8	0.21	-6.40534	3.47516e-25	1.91213e-22	NoMatchGene
CATGCTCTTGTTTGTTTTTTG	60	1	12.28	0.21	-5.86978	3.08922e-17	1.35771e-14	NoMatchGene
CATGCAGCTAGACAAACTGTT	60	1	12.28	0.21	-5.86978	3.08922e-17	1.35603e-14	NoMatchGene
CATGTCTGTATGGGTTACCTT	56	1	11.46	0.21	-5.77007	4.59114e-16	1.88876e-13	NoMatchGene
CATGCAGCCATTGTACTGAAT	56	1	11.46	0.21	-5.77007	4.59114e-16	1.88656e-13	NoMatchGene
CATGCAATCCAGAGCTGGTTT	53	1	10.84	0.21	-5.68983	3.46478e-15	1.36507e-12	NoMatchGene
CATGTCCCACCTAAATCCCTC	52	1	10.64	0.21	-5.66297	6.7919e-15	2.6176e-12	NoMatchGene
CATGAGACTATAAAAAAAAAA	51	1	10.43	0.21	-5.63421	1.33095e-14	5.03084e-12	NoMatchGene
CATGAGTTCTGCTTTCATCCA	98	2	20.05	0.41	-5.61183	4.95888e-27	2.81611e-24	NoMatchGene
CATGGCATTCACCTTGTGGCA	47	1	9.62	0.21	-5.51758	1.95569e-13	6.25037e-11	NoMatchGene
CATGTATTGATTTTCTGTTTT	183	4	37.44	0.82	-5.51281	3.79866e-49	2.70413e-46	NoMatchGene
CATGGTGGTCTGTTCTCTTCC	46	1	9.41	0.21	-5.48573	3.8253e-13	1.15378e-10	NoMatchGene
CATGTGCTTAAAATAAATCTA	259	6	52.99	1.23	-5.42899	1.35093e-68	1.03678e-65	NoMatchGene
CATGTTTTCCTAAATAAAATA	41	1	8.39	0.21	-5.32021	1.08799e-11	2.51916e-09	NoMatchGene
CATGTGTACTGCATTTGTGTT	80	2	16.37	0.41	-5.31929	8.47964e-22	4.24939e-19	NoMatchGene
CATGGGTTAAGAAAACTGGTT	40	1	8.18	0.21	-5.28364	2.12218e-11	4.71325e-09	NoMatchGene
CATGCCCTGGGCAAGGAGGCG	78	2	15.96	0.41	-5.28269	3.21814e-21	1.59687e-18	NoMatchGene
CATGTTATGCAACTTCAAATT	78	2	15.96	0.41	-5.28269	3.21814e-21	1.59463e-18	NoMatchGene
CATGTGCCCCGTGCTCTGCCG	39	1	7.98	0.21	-5.24793	4.13716e-11	8.80165e-09	NoMatchGene
CATGGGCAAATGTTTTATTTT	76	2	15.55	0.41	-5.24515	1.21986e-20	5.96932e-18	NoMatchGene
CATGGGGCAGGAGAAGGGGTT	189	5	38.67	1.03	-5.2305	1.33344e-49	9.53062e-47	NoMatchGene
CATGAAAATGGTTAAAACATT	38	1	7.78	0.21	-5.21131	8.06078e-11	1.6707e-08	NoMatchGene
CATGACTTGATATTACCCCTG	38	1	7.78	0.21	-5.21131	8.06078e-11	1.66972e-08	NoMatchGene
CATGGTAAACTGGCTAAACAA	37	1	7.57	0.21	-5.17183	1.56962e-10	3.14811e-08	NoMatchGene
CATGAGACAATAAAGCATCAC	430	12	87.98	2.47	-5.15459	2.19456e-110	1.84425e-107	NoMatchGene
CATGATTTACAGGCATAGCTT	283	8	57.9	1.64	-5.1418	5.4194e-73	4.19555e-70	NoMatchGene
CATGCTGAAGGCCTTCTGGTT	34	1	6.96	0.21	-5.05063	1.15441e-09	2.09879e-07	NoMatchGene
CATGGTCTTCTGGAATACACA	34	1	6.96	0.21	-5.05063	1.15441e-09	2.09772e-07	NoMatchGene
CATGGGGAAAAAATAAATAAA	66	2	13.5	0.41	-5.04119	9.35368e-18	4.18899e-15	NoMatchGene
CATGGACCAGGTGATGCAGTT	33	1	6.75	0.21	-5.00643	2.24182e-09	3.91292e-07	NoMatchGene
CATGTAACCTGTTCAAGCCCT	32	1	6.55	0.21	-4.96303	4.35018e-09	7.35698e-07	NoMatchGene
CATGAAATAGAGAACCTGTCT	32	1	6.55	0.21	-4.96303	4.35018e-09	7.35347e-07	NoMatchGene
CATGTTCCTTGATAATTTTTT	31	1	6.34	0.21	-4.91602	8.43448e-09	1.37961e-06	NoMatchGene
CATGAGAAAACAGCCTTAATT	31	1	6.34	0.21	-4.91602	8.43448e-09	1.37897e-06	NoMatchGene
CATGGCTCTCTGAAGCCTGTA	31	1	6.34	0.21	-4.91602	8.43448e-09	1.37833e-06	NoMatchGene
CATGTGTGTTTCAGGTTTTTC	30	1	6.14	0.21	-4.86978	1.63394e-08	2.58418e-06	NoMatchGene
CATGGAAATTAAAGCTGTGTT	30	1	6.14	0.21	-4.86978	1.63394e-08	2.58303e-06	NoMatchGene
CATGTAATAGATGATGTTGTT	197	7	40.31	1.44	-4.807	1.6232e-49	1.15783e-46	NoMatchGene
CATGTCTGTGGTGTGGAAGGT	56	2	11.46	0.41	-4.80484	6.8787e-15	2.64816e-12	NoMatchGene
CATGTGACTCCTCCAGTGCTG	1857	68	379.96	13.97	-4.76544	0	0	NoMatchGene
CATGGCGCTGAAGGTGCTCGC	53	2	10.84	0.41	-4.7246	4.9319e-14	1.74315e-11	NoMatchGene
CATGTTAGCATTGTTAATCTT	27	1	5.52	0.21	-4.71621	1.18105e-07	1.64249e-05	NoMatchGene
CATGTGCTGTTTTGATTCCTT	27	1	5.52	0.21	-4.71621	1.18105e-07	1.64185e-05	NoMatchGene
CATGCGTCGAGAAACAGCTCT	27	1	5.52	0.21	-4.71621	1.18105e-07	1.6412e-05	NoMatchGene
CATGGAAATAAGCAAAAACTC	27	1	5.52	0.21	-4.71621	1.18105e-07	1.64056e-05	NoMatchGene
CATGCTAAATACAGTGAAGTT	79	3	16.16	0.62	-4.70402	2.3098e-20	1.12407e-17	NoMatchGene
CATGGGCCCAACAGGCCTTGA	77	3	15.75	0.62	-4.66694	8.55248e-20	4.09451e-17	NoMatchGene
CATGATAATTGATTATTTTTG	26	1	5.32	0.21	-4.66297	2.2787e-07	3.024e-05	NoMatchGene
CATGGATCATCGCCAAAAAAA	26	1	5.32	0.21	-4.66297	2.2787e-07	3.02286e-05	NoMatchGene
CATGAAACTGCACGAAGTCCT	26	1	5.32	0.21	-4.66297	2.2787e-07	3.02173e-05	NoMatchGene
CATGTAGCTAGAAACAGGTTT	99	4	20.26	0.82	-4.62687	5.7466e-25	3.13271e-22	NoMatchGene
CATGTACTGTTGTGACTTCAC	172	7	35.19	1.44	-4.61102	2.06268e-42	1.39535e-39	NoMatchGene
CATGCAGCTTTTTATTCTGTT	25	1	5.12	0.21	-4.60768	4.39124e-07	5.56649e-05	NoMatchGene
CATGCAATACTTTTGTTTCTC	25	1	5.12	0.21	-4.60768	4.39124e-07	5.5645e-05	NoMatchGene
CATGAAAACCAAAAAAAAAAA	712	30	145.68	6.16	-4.56373	5.13952e-170	4.55726e-167	NoMatchGene
CATGCTGCTATATCAGGATCC	47	2	9.62	0.41	-4.55234	2.49118e-12	6.49022e-10	NoMatchGene
CATGCAGTACTGCGATGATTT	24	1	4.91	0.21	-4.54726	8.45154e-07	0.000101948	NoMatchGene
CATGTTTTCCTCAATAACATC	24	1	4.91	0.21	-4.54726	8.45154e-07	0.000101913	NoMatchGene
CATGTAGATTTGAGTCTGCCT	24	1	4.91	0.21	-4.54726	8.45154e-07	0.000101878	NoMatchGene
CATGATAACAGTATCACGGTT	24	1	4.91	0.21	-4.54726	8.45154e-07	0.000101844	NoMatchGene
CATGAGGGACCAGAAGGCCCC	24	1	4.91	0.21	-4.54726	8.45154e-07	0.000101809	NoMatchGene
CATGGTGGGCAGGCTACCATT	45	2	9.21	0.41	-4.48951	9.154e-12	2.14339e-09	NoMatchGene
CATGTGCATTCGCAGCGAATG	45	2	9.21	0.41	-4.48951	9.154e-12	2.14197e-09	NoMatchGene
CATGGGTATTGATGGGCTTTT	45	2	9.21	0.41	-4.48951	9.154e-12	2.14055e-09	NoMatchGene
CATGTGGGTTTTCTGTAAACT	45	2	9.21	0.41	-4.48951	9.154e-12	2.13914e-09	NoMatchGene
CATGCTCTGAACATAGTAATT	23	1	4.71	0.21	-4.48727	1.62438e-06	0.000185089	NoMatchGene
CATGAAAGCCACAAAAAAAAA	23	1	4.71	0.21	-4.48727	1.62438e-06	0.000185029	NoMatchGene
CATGCCTGAACTGGACATCAA	23	1	4.71	0.21	-4.48727	1.62438e-06	0.000184969	NoMatchGene
CATGGAGTCACTTTCTAGTTA	23	1	4.71	0.21	-4.48727	1.62438e-06	0.00018491	NoMatchGene
CATGCTCCAGCTGTCTTAGCA	23	1	4.71	0.21	-4.48727	1.62438e-06	0.00018485	NoMatchGene
CATGGAATTCCAGAACAGCTG	23	1	4.71	0.21	-4.48727	1.62438e-06	0.000184791	NoMatchGene
CATGTTAATCCGGTTTACATT	44	2	9	0.41	-4.45623	1.75255e-11	3.9393e-09	NoMatchGene
CATGTTCAGCCTTTTTTTTTA	44	2	9	0.41	-4.45623	1.75255e-11	3.9368e-09	NoMatchGene
CATGTTTTTCTCAATAAAATC	12368	563	2530.59	115.67	-4.45139	0	0	NoMatchGene
CATGTTGGATTAAAACCTCTT	22	1	4.5	0.21	-4.42146	3.11742e-06	0.000334425	NoMatchGene
CATGTTGTCATAGACTCCATT	22	1	4.5	0.21	-4.42146	3.11742e-06	0.000334324	NoMatchGene
CATGTTACAGAGTCTGTTTTT	22	1	4.5	0.21	-4.42146	3.11742e-06	0.000334222	NoMatchGene
CATGCTCTTTCTTTATTTTTT	22	1	4.5	0.21	-4.42146	3.11742e-06	0.000334121	NoMatchGene
CATGCACAACTGTGCTATTTT	22	1	4.5	0.21	-4.42146	3.11742e-06	0.00033402	NoMatchGene
CATGGTGAAAATGGAACCCTT	22	1	4.5	0.21	-4.42146	3.11742e-06	0.000333818	NoMatchGene
CATGCAGCTGCGCCACGGAGT	22	1	4.5	0.21	-4.42146	3.11742e-06	0.000333717	NoMatchGene
CATGTCGTTTCCTTTAACTTT	42	2	8.59	0.41	-4.38896	6.40646e-11	1.34038e-08	NoMatchGene
CATGTTAATCTGGTTTACATT	63	3	12.89	0.62	-4.37784	7.70878e-16	3.13128e-13	NoMatchGene
CATGTTTTCCACTTAACTCTT	228	11	46.65	2.26	-4.36748	5.61534e-54	4.12176e-51	NoMatchGene
CATGCAATACATCGTTGTGAA	331	16	67.73	3.29	-4.36364	1.09142e-77	8.60001e-75	NoMatchGene
CATGGATTCCTTAGTTATTCT	21	1	4.3	0.21	-4.35588	5.97324e-06	0.000601912	NoMatchGene
CATGTAAGGTGGATGTTGGTT	21	1	4.3	0.21	-4.35588	5.97324e-06	0.000601741	NoMatchGene
CATGGGCAATGATACAGCCCT	21	1	4.3	0.21	-4.35588	5.97324e-06	0.00060157	NoMatchGene
CATGAAGATGCAGTGCCCCTT	21	1	4.3	0.21	-4.35588	5.97324e-06	0.000601399	NoMatchGene
CATGCTACTTGTTATGTATTT	21	1	4.3	0.21	-4.35588	5.97324e-06	0.000601227	NoMatchGene
CATGCAAAGTTGCATATTGTT	21	1	4.3	0.21	-4.35588	5.97324e-06	0.000601056	NoMatchGene
CATGAGCAGCAGAAAAACATC	21	1	4.3	0.21	-4.35588	5.97324e-06	0.000600886	NoMatchGene
CATGCCGAGTGACTGAATGTC	21	1	4.3	0.21	-4.35588	5.97324e-06	0.000600715	NoMatchGene
CATGATATGCAAATGCCAGCT	40	2	8.18	0.41	-4.31841	2.33286e-10	4.61094e-08	NoMatchGene
CATGGGGAAAAAAAAAAACTT	498	25	101.89	5.14	-4.3091	3.51338e-115	2.96664e-112	NoMatchGene
CATGACTGTGTTGTGGAGGGT	39	2	7.98	0.41	-4.28269	4.44478e-10	8.52793e-08	NoMatchGene
CATGGCCACACAGCTCACCCT	57	3	11.66	0.62	-4.23316	3.67874e-14	1.32135e-11	NoMatchGene
CATGGATGGATGATGTACCTT	37	2	7.57	0.41	-4.2066	1.60808e-09	2.88359e-07	NoMatchGene
CATGCTCCAGTAGGAGGAACT	193	11	39.49	2.26	-4.12709	3.07314e-44	2.12357e-41	NoMatchGene
CATGCCTTTTCCTGCTGGGGA	35	2	7.16	0.41	-4.12626	5.78964e-09	9.65751e-07	NoMatchGene
CATGGAAGCTGCCGTGCAGGT	34	2	6.96	0.41	-4.08539	1.09638e-08	1.77446e-06	NoMatchGene
CATGGGGAAAAAAAAAAAACT	203	12	41.54	2.47	-4.07192	4.71694e-46	3.30463e-43	NoMatchGene
CATGCCAAGAAAATAAACCTC	134	8	27.42	1.64	-4.06346	8.7831e-31	5.29376e-28	NoMatchGene
CATGTTACAGAAAATGATACT	84	5	17.19	1.03	-4.06085	8.87768e-20	4.24445e-17	NoMatchGene
CATGCTATAATGATTCGGTGT	33	2	6.75	0.41	-4.04119	2.07328e-08	3.2428e-06	NoMatchGene
CATGTAATCCATTGTATTTTC	33	2	6.75	0.41	-4.04119	2.07328e-08	3.24136e-06	NoMatchGene
CATGTCTGTGTTGTGGAGGGT	473	29	96.78	5.96	-4.02132	2.22926e-104	1.83847e-101	NoMatchGene
CATGCTGGCGAACATCCAGTT	161	10	32.94	2.05	-4.00614	2.32476e-36	1.48464e-33	NoMatchGene
CATGTGACTGCAGGTTTCATT	285	18	58.31	3.7	-3.97815	5.21392e-63	3.95004e-60	NoMatchGene
CATGAGAAATCACAATAAATA	4588	293	938.74	60.2	-3.96289	0	0	NoMatchGene
CATGTCTTGGGGCAGGAGGTT	576	37	117.85	7.6	-3.95481	3.31912e-125	2.82282e-122	NoMatchGene
CATGGGGCAGGTTCAGGCCCC	78	5	15.96	1.03	-3.95374	3.9602e-18	1.7986e-15	NoMatchGene
CATGTCAAATGATTTAGTTGG	31	2	6.34	0.41	-3.95079	7.3801e-08	1.05925e-05	NoMatchGene
CATGTCTGCCTTTCCTCACCT	31	2	6.34	0.41	-3.95079	7.3801e-08	1.05882e-05	NoMatchGene
CATGCATTGACATCTGTGTCT	61	4	12.48	0.82	-3.92785	2.34726e-14	8.64156e-12	NoMatchGene
CATGGACATTGGGGGTTCATT	30	2	6.14	0.41	-3.90454	1.38897e-07	1.90029e-05	NoMatchGene
CATGCTATTGTGTGAAGTGCT	30	2	6.14	0.41	-3.90454	1.38897e-07	1.89955e-05	NoMatchGene
CATGGCCACACAGCTCACACT	17938	1209	3670.25	248.39	-3.8852	0	0	NoMatchGene
CATGTTTTCCTCAATAAACTC	44	3	9	0.62	-3.85958	1.43101e-10	2.88647e-08	NoMatchGene
CATGTCTTTAATGAGAAAATC	175	12	35.81	2.47	-3.85778	2.1763e-38	1.4102e-35	NoMatchGene
CATGATCCTCGACATCAAGGG	58	4	11.87	0.82	-3.85555	1.54754e-13	5.04623e-11	NoMatchGene
CATGGGCATCAAACCAAAAGC	29	2	5.93	0.41	-3.85434	2.6095e-07	3.42192e-05	NoMatchGene
CATGTAGCTCGTGCCTCTCTC	29	2	5.93	0.41	-3.85434	2.6095e-07	3.42065e-05	NoMatchGene
CATGGGAAGCCCAAACATCCC	29	2	5.93	0.41	-3.85434	2.6095e-07	3.41938e-05	NoMatchGene
CATGTTGTAAGTGTAGGACTC	29	2	5.93	0.41	-3.85434	2.6095e-07	3.41812e-05	NoMatchGene
CATGCAAATTTTTATTTCTTC	29	2	5.93	0.41	-3.85434	2.6095e-07	3.41685e-05	NoMatchGene
CATGACGTCACTGCGCCATCG	29	2	5.93	0.41	-3.85434	2.6095e-07	3.41559e-05	NoMatchGene
CATGCTCTCATCTGCCCCTTT	2724	189	557.35	38.83	-3.84334	0	0	NoMatchGene
CATGGGGCACTTCAGTAAGTT	72	5	14.73	1.03	-3.83804	1.72104e-16	7.23159e-14	NoMatchGene
CATGTACACATTAGTTGAAAG	57	4	11.66	0.82	-3.8298	2.89602e-13	8.88641e-11	NoMatchGene
CATGTCTGCCTTAATCCTCCT	43	3	8.8	0.62	-3.82716	2.68162e-10	5.25914e-08	NoMatchGene
CATGACTCTGACAATGATTTT	28	2	5.73	0.41	-3.80484	4.89328e-07	6.14346e-05	NoMatchGene
CATGAGCCTGTGTGGGATTAT	70	5	14.32	1.03	-3.79732	6.01162e-16	2.456e-13	NoMatchGene
CATGGAAACCAACTTTTTTTT	70	5	14.32	1.03	-3.79732	6.01162e-16	2.45316e-13	NoMatchGene
CATGGATGTACGGCACGCCTG	42	3	8.59	0.62	-3.79232	5.01836e-10	9.53534e-08	NoMatchGene
CATGACTGACCTACTGATGCT	41	3	8.39	0.62	-3.75833	9.37814e-10	1.729e-07	NoMatchGene
CATGGCCAATGTTTACCTTTT	570	42	116.63	8.63	-3.75643	3.76066e-119	3.18304e-116	NoMatchGene
CATGGCCTGGTGTGGTCTGAT	54	4	11.05	0.82	-3.75228	1.88569e-12	5.03132e-10	NoMatchGene
CATGGCTCCAGGCACACGGTC	54	4	11.05	0.82	-3.75228	1.88569e-12	5.02753e-10	NoMatchGene
CATGATTCATCAAAACATTTT	27	2	5.52	0.41	-3.75097	9.1574e-07	0.00010905	NoMatchGene
CATGTGAGCCCCCCCTCACTT	27	2	5.52	0.41	-3.75097	9.1574e-07	0.000109013	NoMatchGene
CATGTGAAAAATCAATAATTT	27	2	5.52	0.41	-3.75097	9.1574e-07	0.000108976	NoMatchGene
CATGACTCTGTATCAAACTTT	4060	301	830.71	61.84	-3.74773	0	0	NoMatchGene
CATGATTTGGGGCTAACATTT	160	12	32.74	2.47	-3.72847	2.48636e-34	1.55144e-31	NoMatchGene
CATGTAACAATCCTTACCTTT	53	4	10.84	0.82	-3.7246	3.51322e-12	8.87833e-10	NoMatchGene
CATGCCCTATTTTAACCAATT	53	4	10.84	0.82	-3.7246	3.51322e-12	8.872e-10	NoMatchGene
CATGTCGATGTTCAAATCCTC	159	12	32.53	2.47	-3.71919	4.62058e-34	2.87302e-31	NoMatchGene
CATGATACTTCCCTTTTGAGA	198	15	40.51	3.08	-3.71728	5.01046e-42	3.37654e-39	NoMatchGene
CATGAAAGTTTTTATTCACTT	615	47	125.83	9.66	-3.70331	5.4009e-127	4.60439e-124	NoMatchGene
CATGTCTGCCTTACTCCTCCT	16408	1257	3357.2	258.25	-3.70042	0	0	NoMatchGene
CATGCTGATAAAGTAATGCTT	26	2	5.32	0.41	-3.69773	1.71008e-06	0.000193669	NoMatchGene
CATGCAAACAAACACTGGCTT	52	4	10.64	0.82	-3.69773	6.5376e-12	1.57025e-09	NoMatchGene
CATGACTTGTGTGTTCCTGCT	65	5	13.3	1.03	-3.69071	1.34917e-14	5.08885e-12	NoMatchGene
CATGGACTGAAAATACAAATT	39	3	7.98	0.62	-3.68605	3.26044e-09	5.6133e-07	NoMatchGene
CATGACCTTTTGATTTTTTTT	25	2	5.12	0.41	-3.64245	3.18616e-06	0.000340663	NoMatchGene
CATGGAATGGCACCCTCTCTG	25	2	5.12	0.41	-3.64245	3.18616e-06	0.00034056	NoMatchGene
CATGCCCTCGTCCTTGTGGAG	25	2	5.12	0.41	-3.64245	3.18616e-06	0.000340457	NoMatchGene
CATGTCATCATTCTTCATTTT	25	2	5.12	0.41	-3.64245	3.18616e-06	0.000340354	NoMatchGene
CATGCATCTTTCACCTTCCTT	25	2	5.12	0.41	-3.64245	3.18616e-06	0.000340252	NoMatchGene
CATGCTTTCAAAAAAAAAAAA	125	10	25.58	2.05	-3.64132	1.34316e-26	7.56697e-24	NoMatchGene
CATGTAATCAGAGTGGCATTT	86	7	17.6	1.44	-3.61143	1.322e-18	6.09806e-16	NoMatchGene
CATGCTTTGTGAGGTTGCTTT	37	3	7.57	0.62	-3.60995	1.12624e-08	1.82111e-06	NoMatchGene
CATGGAACTGAAACAAGTATT	24	2	4.91	0.41	-3.58203	5.92184e-06	0.000598266	NoMatchGene
CATGCAGTTTATTTGTCTTTT	24	2	4.91	0.41	-3.58203	5.92184e-06	0.000598096	NoMatchGene
CATGCCCTCCCCTGTAGCTCT	24	2	4.91	0.41	-3.58203	5.92184e-06	0.000597925	NoMatchGene
CATGTGAAAGGAAAAATGTTT	24	2	4.91	0.41	-3.58203	5.92184e-06	0.000597754	NoMatchGene
CATGATTTTGAAACTTCCCTT	24	2	4.91	0.41	-3.58203	5.92184e-06	0.000597584	NoMatchGene
CATGGCTGTATAATTTTGATT	24	2	4.91	0.41	-3.58203	5.92184e-06	0.000597414	NoMatchGene
CATGGGACCAACAAATTCTTT	48	4	9.82	0.82	-3.58203	7.73836e-11	1.60575e-08	NoMatchGene
CATGTAGGTCAGTAGGGTAGC	613	51	125.42	10.48	-3.58106	3.74728e-123	3.17932e-120	NoMatchGene
CATGGTTTTATTAAATATTTT	36	3	7.37	0.62	-3.57132	2.0877e-08	3.25815e-06	NoMatchGene
CATGCAATTAAAGGTGATCTT	36	3	7.37	0.62	-3.57132	2.0877e-08	3.25671e-06	NoMatchGene
CATGTTGCTGCTCTCATACCT	153	13	31.3	2.67	-3.55125	1.21731e-31	7.43835e-29	NoMatchGene
CATGTCTGCCTTTCCCCTCTT	151	13	30.9	2.67	-3.5327	4.1265e-31	2.50419e-28	NoMatchGene
CATGCAACCATACGAAACTTC	35	3	7.16	0.62	-3.52962	3.86278e-08	5.7933e-06	NoMatchGene
CATGCAGAGAAGAGGCCTGTT	35	3	7.16	0.62	-3.52962	3.86278e-08	5.79085e-06	NoMatchGene
CATGGAGCTGGGAGCATCGGA	58	5	11.87	1.03	-3.5266	1.00604e-12	2.8137e-10	NoMatchGene
CATGTCTGGGGGCAGGAGGTT	836	73	171.05	15	-3.51138	1.42712e-164	1.25913e-161	NoMatchGene
CATGTTTTTAAGGCACCTGTT	34	3	6.96	0.62	-3.48875	7.13312e-08	1.0263e-05	NoMatchGene
CATGTTTTCCTCAATGAAATC	34	3	6.96	0.62	-3.48875	7.13312e-08	1.02588e-05	NoMatchGene
CATGGATGCTCCCCGTGCCCA	79	7	16.16	1.44	-3.48829	9.59224e-17	4.09373e-14	NoMatchGene
CATGAGCGATTTGGCAATCTC	67	6	13.71	1.23	-3.4785	2.43652e-14	8.96085e-12	NoMatchGene
CATGCTACATCTTAGAAATTT	56	5	11.46	1.03	-3.47589	3.41166e-12	8.64019e-10	NoMatchGene
CATGTTTTCCTCGATAAAATC	44	4	9	0.82	-3.45623	8.95006e-10	1.65612e-07	NoMatchGene
CATGCTCTTCCAAGGGGTGTT	548	50	112.13	10.27	-3.44866	8.79826e-107	7.3415e-104	NoMatchGene
CATGTTCTGCTGAGAAATGCT	33	3	6.75	0.62	-3.44455	1.31451e-07	1.80469e-05	NoMatchGene
CATGTGTCCCCCTGGCGTGTT	33	3	6.75	0.62	-3.44455	1.31451e-07	1.80399e-05	NoMatchGene
CATGAAGCGTATAATATTTTT	33	3	6.75	0.62	-3.44455	1.31451e-07	1.80329e-05	NoMatchGene
CATGCCCCACTGGATGACGTC	76	7	15.55	1.44	-3.43277	5.9327e-16	2.42937e-13	NoMatchGene
CATGTTTTCCTCAATAAAATA	345	32	70.59	6.57	-3.4255	2.02526e-67	1.55093e-64	NoMatchGene
CATGGCATATTGCTAGAATTT	75	7	15.35	1.44	-3.4141	1.08679e-15	4.38929e-13	NoMatchGene
CATGTTTATTATTTCAATATT	75	7	15.35	1.44	-3.4141	1.08679e-15	4.38428e-13	NoMatchGene
CATGGCAATGCAGTAATTTTT	64	6	13.09	1.23	-3.41173	1.50401e-13	4.91332e-11	NoMatchGene
CATGTAGATGGATTTATCTTA	308	29	63.02	5.96	-3.40243	5.01094e-60	3.72449e-57	NoMatchGene
CATGACATTTATTTTGTAATT	32	3	6.55	0.62	-3.40115	2.41716e-07	3.19814e-05	NoMatchGene
CATGCCACGATGATGTCCTTT	32	3	6.55	0.62	-3.40115	2.41716e-07	3.19695e-05	NoMatchGene
CATGGCAATAAACTATTGATT	125	12	25.58	2.47	-3.37243	4.8724e-25	2.66436e-22	NoMatchGene
CATGTTTTACTCAATAAAATC	52	5	10.64	1.03	-3.36878	3.8596e-11	8.24089e-09	NoMatchGene
CATGTCTGTAGCAATTATTTT	62	6	12.69	1.23	-3.36696	5.03012e-13	1.46593e-10	NoMatchGene
CATGGACAACATCAAAACATT	62	6	12.69	1.23	-3.36696	5.03012e-13	1.46473e-10	NoMatchGene
CATGAGGGGTTAATTTTTTTT	72	7	14.73	1.44	-3.35462	6.6375e-15	2.56648e-12	NoMatchGene
CATGCTGAGCCACCTGCTGGC	72	7	14.73	1.44	-3.35462	6.6375e-15	2.56368e-12	NoMatchGene
CATGACAGCCTGACACTCCTC	31	3	6.34	0.62	-3.35414	4.43452e-07	5.61733e-05	NoMatchGene
CATGTGTTCTTCACGTTACTT	92	9	18.82	1.85	-3.34667	1.18576e-18	5.47674e-16	NoMatchGene
CATGAGCAAAAGGAGTTACCT	40	4	8.18	0.82	-3.31841	1.00746e-08	1.63653e-06	NoMatchGene
CATGTCTTCCTCAATAAAATC	40	4	8.18	0.82	-3.31841	1.00746e-08	1.63578e-06	NoMatchGene
CATGACTCTTCTGTTACCCTT	150	15	30.69	3.08	-3.31677	2.5011e-29	1.47726e-26	NoMatchGene
CATGGGGTCTCTGCCCCACAC	239	24	48.9	4.93	-3.31017	8.4059e-46	5.86584e-43	NoMatchGene
CATGGATGTCTCCTTTGGGAT	239	24	48.9	4.93	-3.31017	8.4059e-46	5.8543e-43	NoMatchGene
CATGTTCTTCGGGGGTGGATT	30	3	6.14	0.62	-3.3079	8.11586e-07	9.82672e-05	NoMatchGene
CATGCCCACGATGTCCCCATT	30	3	6.14	0.62	-3.3079	8.11586e-07	9.82336e-05	NoMatchGene
CATGTACCTGGCATTACTGTC	30	3	6.14	0.62	-3.3079	8.11586e-07	9.82e-05	NoMatchGene
CATGTACTACATAATTTAGGA	30	3	6.14	0.62	-3.3079	8.11586e-07	9.81664e-05	NoMatchGene
CATGGTAATGATACTGTATTT	59	6	12.07	1.23	-3.2947	3.0462e-12	7.80968e-10	NoMatchGene
CATGTGCCCCAATAAAAGGCC	531	54	108.65	11.09	-3.29236	2.38942e-99	1.95687e-96	NoMatchGene
CATGGGCAAAGGACGCTGCCT	1776	181	363.38	37.19	-3.28849	0	0	NoMatchGene
CATGAAACAAAATAAATTTTT	68	7	13.91	1.44	-3.27198	7.29104e-14	2.52155e-11	NoMatchGene
CATGTGCTAGGGATGGACACT	58	6	11.87	1.23	-3.27059	5.5369e-12	1.34728e-09	NoMatchGene
CATGTTTACATCTTTTTTTTT	58	6	11.87	1.23	-3.27059	5.5369e-12	1.34635e-09	NoMatchGene
CATGTTTTCCTCAATAAAATC	207853	21501	42528.3	4417.37	-3.26717	0	0	NoMatchGene
CATGAAATCCCACCAGATCTC	96	10	19.64	2.05	-3.2601	5.75964e-19	2.68124e-16	NoMatchGene
CATGCTACCCACTTACTCTCC	29	3	5.93	0.62	-3.25769	1.48151e-06	0.000170015	NoMatchGene
CATGCCTGGAGGACTTCCATT	29	3	5.93	0.62	-3.25769	1.48151e-06	0.00016996	NoMatchGene
CATGGATTTCTGCAATGACTT	29	3	5.93	0.62	-3.25769	1.48151e-06	0.000169904	NoMatchGene
CATGGCTAGGGCTTGACCATT	29	3	5.93	0.62	-3.25769	1.48151e-06	0.000169849	NoMatchGene
CATGAATTTACTATCAACCTC	29	3	5.93	0.62	-3.25769	1.48151e-06	0.000169794	NoMatchGene
CATGAACTTTGAGGTCCCGTT	48	5	9.82	1.03	-3.25308	4.26058e-10	8.2012e-08	NoMatchGene
CATGCCCTTTGAGGGCAAAAA	67	7	13.71	1.44	-3.25109	1.32325e-13	4.37125e-11	NoMatchGene
CATGTGTTCCTCATACTTCTC	67	7	13.71	1.44	-3.25109	1.32325e-13	4.36717e-11	NoMatchGene
CATGTACTATGCTGGGAGATT	134	14	27.42	2.88	-3.25109	6.49826e-26	3.60921e-23	NoMatchGene
CATGTGTGATCTTCTGCGTTA	162	17	33.15	3.49	-3.24771	5.5322e-31	3.34577e-28	NoMatchGene
CATGGCCCTGTTTTTTTTCTC	38	4	7.78	0.82	-3.24607	3.3408e-08	5.05329e-06	NoMatchGene
CATGCTGCAGCCTGTGGATTT	38	4	7.78	0.82	-3.24607	3.3408e-08	5.05113e-06	NoMatchGene
CATGAACACTTAACAATTTTC	38	4	7.78	0.82	-3.24607	3.3408e-08	5.04897e-06	NoMatchGene
CATGGCCTTATTTCTTGACTT	57	6	11.66	1.23	-3.24484	1.00492e-11	2.33906e-09	NoMatchGene
CATGCGTGGGCTCTGCTGCCA	948	100	193.97	20.54	-3.23933	2.0656e-173	1.83619e-170	NoMatchGene
CATGGGGGAATTGTTAGACTT	85	9	17.39	1.85	-3.23266	7.73956e-17	3.3231e-14	NoMatchGene
CATGAAACTGAGGGAGCATCC	47	5	9.62	1.03	-3.22339	7.73302e-10	1.44147e-07	NoMatchGene
CATGCTGGGTTTTATATACTT	103	11	21.07	2.26	-3.2208	4.62656e-20	2.2331e-17	NoMatchGene
CATGTGTTGGATACAAAACTC	28	3	5.73	0.62	-3.2082	2.69706e-06	0.000292973	NoMatchGene
CATGGCTGATTTGTACAAATT	28	3	5.73	0.62	-3.2082	2.69706e-06	0.000292883	NoMatchGene
CATGTAGGACTACGATGATCT	28	3	5.73	0.62	-3.2082	2.69706e-06	0.000292793	NoMatchGene
CATGATGTTACAGATGGAACT	28	3	5.73	0.62	-3.2082	2.69706e-06	0.000292703	NoMatchGene
CATGTCAAAGCTGCTCGGACT	28	3	5.73	0.62	-3.2082	2.69706e-06	0.000292434	NoMatchGene
CATGGCAACTGTTGTGAACTT	65	7	13.3	1.44	-3.20729	4.34136e-13	1.28964e-10	NoMatchGene
CATGTTCACAGCTGATAAGCT	129	14	26.39	2.88	-3.19585	1.2532e-24	6.76913e-22	NoMatchGene
CATGCTGCTCATAATGTGGTT	101	11	20.67	2.26	-3.19314	1.50929e-19	7.11974e-17	NoMatchGene
CATGCTGGGTGAAGGCCGGTT	46	5	9.41	1.03	-3.19155	1.40099e-09	2.52375e-07	NoMatchGene
CATGTTTTGCTAAATTCAGAT	36	4	7.37	0.82	-3.16797	1.09813e-07	1.53868e-05	NoMatchGene
CATGACTGCCTGGAATATGTT	126	14	25.78	2.88	-3.16211	7.33488e-24	3.92596e-21	NoMatchGene
CATGCCAGACAAGGTGAATTT	27	3	5.52	0.62	-3.15433	4.89574e-06	0.000502932	NoMatchGene
CATGCTCAAAAACACGTATTT	27	3	5.52	0.62	-3.15433	4.89574e-06	0.000502786	NoMatchGene
CATGTGCCTTAACACGATGCT	27	3	5.52	0.62	-3.15433	4.89574e-06	0.00050264	NoMatchGene
CATGAAAGCCAAAAAAAAAAA	98	11	20.05	2.26	-3.14921	8.83114e-19	4.10569e-16	NoMatchGene
CATGCAATAAATTGTGAACTC	345	39	70.59	8.01	-3.13959	2.44216e-62	1.83446e-59	NoMatchGene
CATGCTGTAACATTTGAACTT	62	7	12.69	1.44	-3.13955	2.55308e-12	6.63683e-10	NoMatchGene
CATGTTCTCCTCAATAAAATC	44	5	9	1.03	-3.12728	4.57178e-09	7.70596e-07	NoMatchGene
CATGTGGCTTTTCTCTTCCGA	35	4	7.16	0.82	-3.12626	1.98385e-07	2.65462e-05	NoMatchGene
CATGCTAAAACTATGATCTTT	70	8	14.32	1.64	-3.12626	1.10326e-13	3.70685e-11	NoMatchGene
CATGTATTTCCACTAATAATT	35	4	7.16	0.82	-3.12626	1.98385e-07	2.65361e-05	NoMatchGene
CATGTGAATACATATATTTTT	35	4	7.16	0.82	-3.12626	1.98385e-07	2.65261e-05	NoMatchGene
CATGATAGCTGTGGGCGTCTT	236	27	48.29	5.55	-3.12116	6.55938e-43	4.48009e-40	NoMatchGene
CATGCTGGCGAAACCGAGGTG	105	12	21.48	2.47	-3.12041	7.00612e-20	3.35873e-17	NoMatchGene
CATGCAGCCCAGCGAGGTTTT	87	10	17.8	2.05	-3.11818	1.16702e-16	4.9626e-14	NoMatchGene
CATGAGGCAGGCAGGGCTGTG	444	51	90.85	10.48	-3.11585	3.28348e-79	2.60468e-76	NoMatchGene
CATGTGCTGCTTTGATTCCTC	61	7	12.48	1.44	-3.11548	4.59474e-12	1.13441e-09	NoMatchGene
CATGCCTTTAAACTTGAGATT	26	3	5.32	0.62	-3.10109	8.85942e-06	0.000860164	NoMatchGene
CATGAAATTCACTGTTTAGTT	26	3	5.32	0.62	-3.10109	8.85942e-06	0.000859928	NoMatchGene
CATGCCACAGCCAGCCTCCCT	26	3	5.32	0.62	-3.10109	8.85942e-06	0.000859692	NoMatchGene
CATGTGTTTCCTAATTAAGAG	26	3	5.32	0.62	-3.10109	8.85942e-06	0.000859456	NoMatchGene
CATGTGAGGAGTTAATTAATT	26	3	5.32	0.62	-3.10109	8.85942e-06	0.000858985	NoMatchGene
CATGTGTGAACGTGGTGTTGT	26	3	5.32	0.62	-3.10109	8.85942e-06	0.00085875	NoMatchGene
CATGTACATTCCTGTGTCTTC	26	3	5.32	0.62	-3.10109	8.85942e-06	0.000858514	NoMatchGene
CATGGTTTCTCTGTCCTTCTT	26	3	5.32	0.62	-3.10109	8.85942e-06	0.000858279	NoMatchGene
CATGCCACAGCCAGCCTCGTT	26	3	5.32	0.62	-3.10109	8.85942e-06	0.000858044	NoMatchGene
CATGAGGTTCCATACCTCACT	43	5	8.8	1.03	-3.09486	8.23348e-09	1.34798e-06	NoMatchGene
CATGGGGAGGAGGGGAAAGCA	43	5	8.8	1.03	-3.09486	8.23348e-09	1.34735e-06	NoMatchGene
CATGTTTTCCCCAATAAAATC	60	7	12.28	1.44	-3.09217	8.2563e-12	1.94737e-09	NoMatchGene
CATGTACTTTTTTTTTTGTTT	111	13	22.71	2.67	-3.08842	9.9576e-21	4.87946e-18	NoMatchGene
CATGGGCAGAGAAAAATCAGG	851	100	174.12	20.54	-3.08357	9.9257e-149	8.64947e-146	NoMatchGene
CATGGAGGACAACGAGGCCTT	50	6	10.23	1.23	-3.05608	6.2279e-10	1.1739e-07	NoMatchGene
CATGTTTTCATCAATAAAATC	58	7	11.87	1.44	-3.04318	2.65298e-11	5.79393e-09	NoMatchGene
CATGTGTGGCAGACATTGCTT	124	15	25.37	3.08	-3.04212	1.11508e-22	5.79315e-20	NoMatchGene
CATGGTTATCTTCTGGTAATT	66	8	13.5	1.64	-3.04119	1.1403e-12	3.16171e-10	NoMatchGene
CATGGAAGGGCTCCCGGTGTT	165	20	33.76	4.11	-3.0381	1.09335e-29	6.50127e-27	NoMatchGene
CATGGTCCAGGACATCGAGTT	140	17	28.65	3.49	-3.03724	2.19954e-25	1.21783e-22	NoMatchGene
CATGCTGAAACTATGATCTTT	272	33	55.65	6.78	-3.03702	5.86054e-48	4.14688e-45	NoMatchGene
CATGCTTAGAAGCCAGTTCTT	49	6	10.03	1.23	-3.02759	1.1149e-09	2.03744e-07	NoMatchGene
CATGTACTGGTTACATATCTT	49	6	10.03	1.23	-3.02759	1.1149e-09	2.03639e-07	NoMatchGene
CATGGCATTTTCTTTGCAGAC	49	6	10.03	1.23	-3.02759	1.1149e-09	2.03534e-07	NoMatchGene
CATGTTACATTGCTTTGTGTT	139	17	28.44	3.49	-3.02662	3.92142e-25	2.15433e-22	NoMatchGene
CATGCAGAGGAATAAAATGTC	90	11	18.41	2.26	-3.02609	9.39168e-17	4.01298e-14	NoMatchGene
CATGTGGGAGGTGTCGGCATT	114	14	23.33	2.88	-3.01805	8.01208e-21	3.94249e-18	NoMatchGene
CATGCCAAAACTATGATCTTT	30333	3752	6206.37	770.85	-3.00923	0	0	NoMatchGene
CATGCTTCTAAATCTCATACA	32	4	6.55	0.82	-2.9978	1.1514e-06	0.000134799	NoMatchGene
CATGCCCTGGGCCCTGTCGGG	32	4	6.55	0.82	-2.9978	1.1514e-06	0.000134754	NoMatchGene
CATGTGCTGCTTGATTCCTTC	32	4	6.55	0.82	-2.9978	1.1514e-06	0.000134709	NoMatchGene
CATGCTCCCTTGAGTTATTTT	32	4	6.55	0.82	-2.9978	1.1514e-06	0.000134665	NoMatchGene
CATGCGCTGCTTTGATTCCTT	48	6	9.82	1.23	-2.99706	1.99187e-09	3.49909e-07	NoMatchGene
CATGAAGGACGTTCCCGGATG	88	11	18.01	2.26	-2.9944	2.98306e-16	1.23873e-13	NoMatchGene
CATGGGAACAATCTATTTATT	72	9	14.73	1.85	-2.99316	1.57061e-13	5.10731e-11	NoMatchGene
CATGGAAATAGTGTTAATATT	40	5	8.18	1.03	-2.98946	4.74586e-08	7.01659e-06	NoMatchGene
CATGGAGCTGTTTACATTTAA	40	5	8.18	1.03	-2.98946	4.74586e-08	7.01366e-06	NoMatchGene
CATGTTTTCCTCAATAAATTC	6783	851	1387.85	174.84	-2.98874	0	0	NoMatchGene
CATGCAAGCCTCTCTCCACTT	11818	1487	2418.06	305.5	-2.98461	0	0	NoMatchGene
CATGGGGAAAAAAAAAACTTT	1171	148	239.6	30.41	-2.97801	4.25484e-197	3.84018e-194	NoMatchGene
CATGCTTAGAGGTGTGTCGTT	87	11	17.8	2.26	-2.97748	5.30706e-16	2.17569e-13	NoMatchGene
CATGTTTAGTAGCCTTATCTC	63	8	12.89	1.64	-2.97448	6.47044e-12	1.55624e-09	NoMatchGene
CATGAAGCAGGACCCTGCTGT	47	6	9.62	1.23	-2.96738	3.55126e-09	6.04923e-07	NoMatchGene
CATGCACCGTCCTTGTAGGTT	55	7	11.25	1.44	-2.96578	1.50859e-10	3.03604e-08	NoMatchGene
CATGCATACAAATTGAGCATT	55	7	11.25	1.44	-2.96578	1.50859e-10	3.03431e-08	NoMatchGene
CATGGGTTGAACGTGCTGGTT	78	10	15.96	2.05	-2.96076	2.1596e-14	7.97557e-12	NoMatchGene
CATGAAAAAGAAAAACTTTTT	148	19	30.28	3.9	-2.95682	4.35334e-26	2.42934e-23	NoMatchGene
CATGGAACCATCTCCTGATAA	92	12	18.82	2.47	-2.92968	1.30054e-16	5.49734e-14	NoMatchGene
CATGTATGCTAAAAACCGATT	38	5	7.78	1.03	-2.91713	1.50742e-07	2.04808e-05	NoMatchGene
CATGTAAGTAATTGCAAAATT	38	5	7.78	1.03	-2.91713	1.50742e-07	2.0473e-05	NoMatchGene
CATGGCGTGTGAAATGGACTT	220	29	45.01	5.96	-2.91686	1.365e-37	8.78059e-35	NoMatchGene
CATGGCCCCACAGCTCCCAGT	53	7	10.84	1.44	-2.91222	4.76196e-10	9.11671e-08	NoMatchGene
CATGGGGCTGATCGATGTGCT	60	8	12.28	1.64	-2.90454	3.61758e-11	7.76161e-09	NoMatchGene
CATGGTTTTCTTCATATTTTG	30	4	6.14	0.82	-2.90454	3.66464e-06	0.00038668	NoMatchGene
CATGGCACCGCGCCCCGTGCT	319	43	65.27	8.83	-2.88593	3.20532e-53	2.3334e-50	NoMatchGene
CATGACGGCTGTGCCTCCTTT	74	10	15.14	2.05	-2.88467	2.1244e-13	6.67501e-11	NoMatchGene
CATGTTTTAGCTCTGGAATTT	207	28	42.35	5.75	-2.88073	5.1713e-35	3.2613e-32	NoMatchGene
CATGGTTTCCTCAATAAAATC	37	5	7.57	1.03	-2.87765	2.67596e-07	3.48453e-05	NoMatchGene
CATGTTAACTACTAGCTGTTT	37	5	7.57	1.03	-2.87765	2.67596e-07	3.48325e-05	NoMatchGene
CATGTCAAAGTAGTTGATGTA	37	5	7.57	1.03	-2.87765	2.67596e-07	3.48197e-05	NoMatchGene
CATGGTGAACTCACCTGTATT	37	5	7.57	1.03	-2.87765	2.67596e-07	3.48069e-05	NoMatchGene
CATGGAGAGCAGGGAGAGACG	177	24	36.22	4.93	-2.87713	4.0763e-30	2.44438e-27	NoMatchGene
CATGGACCTGCTGGAGAATTT	44	6	9	1.23	-2.87127	1.98602e-08	3.11458e-06	NoMatchGene
CATGAGATATTTTCAATATTT	44	6	9	1.23	-2.87127	1.98602e-08	3.1132e-06	NoMatchGene
CATGGGGGGGTCACCGCGTGT	44	6	9	1.23	-2.87127	1.98602e-08	3.11182e-06	NoMatchGene
CATGCAAATCTGTGTATTCTT	95	13	19.44	2.67	-2.86412	9.84958e-17	4.1985e-14	NoMatchGene
CATGATGATGGTTCTGAATTT	292	40	59.75	8.22	-2.86173	1.87426e-48	1.33154e-45	NoMatchGene
CATGTACACGAAAGAGGAGCT	58	8	11.87	1.64	-2.85555	1.12948e-10	2.30454e-08	NoMatchGene
CATGTACATCACTGGTCTATT	58	8	11.87	1.64	-2.85555	1.12948e-10	2.30321e-08	NoMatchGene
CATGCAGGTTTAATAGAGTTT	29	4	5.93	0.82	-2.85434	6.506e-06	0.000651147	NoMatchGene
CATGCTATGTCCAAGCTTTTT	29	4	5.93	0.82	-2.85434	6.506e-06	0.000650778	NoMatchGene
CATGGACTAGGGACAGAGATT	108	15	22.1	3.08	-2.84304	1.05194e-18	4.87136e-16	NoMatchGene
CATGTCACACCAGGTTGGTTT	2192	305	448.5	62.66	-2.83949	0	0	NoMatchGene
CATGTTTTCCTCAATAAAATT	36	5	7.37	1.03	-2.83902	4.73704e-07	5.96212e-05	NoMatchGene
CATGGAAATTGAAATCTATTT	79	11	16.16	2.26	-2.83803	5.0866e-14	1.79424e-11	NoMatchGene
CATGTAATAAAACTTATTTTT	93	13	19.03	2.67	-2.83336	3.04944e-16	1.26481e-13	NoMatchGene
CATGTTCAAAGTGCCTTAATT	150	21	30.69	4.31	-2.83201	2.44884e-25	1.35374e-22	NoMatchGene
CATGGGATCCGCTTCTTCGAG	57	8	11.66	1.64	-2.8298	1.99012e-10	3.95561e-08	NoMatchGene
CATGCTCCCTTGTCTCCATCT	107	15	21.89	3.08	-2.82927	1.8482e-18	8.49205e-16	NoMatchGene
CATGCTGTGACAAGTTTTATT	50	7	10.23	1.44	-2.82867	2.6305e-09	4.55984e-07	NoMatchGene
CATGTTCTCTTTTTAAAAAGA	100	14	20.46	2.88	-2.82867	2.37124e-17	1.0513e-14	NoMatchGene
CATGAAAAATGTTTAACGCTC	71	10	14.53	2.05	-2.82534	1.16175e-12	3.21867e-10	NoMatchGene
CATGGCTGCGGGATGGAGGTG	163	23	33.35	4.73	-2.81777	2.66728e-27	1.52452e-24	NoMatchGene
CATGCCCCTCTCAATGCATTT	85	12	17.39	2.47	-2.81567	6.90922e-15	2.65702e-12	NoMatchGene
CATGTACAGCGTGCACATATT	113	16	23.12	3.29	-2.81298	2.53262e-19	1.1868e-16	NoMatchGene
CATGTCTTCCTCCTTCAGACT	127	18	25.99	3.7	-2.81236	1.55226e-21	7.74589e-19	NoMatchGene
CATGGATTGCATAGATATCTT	56	8	11.46	1.64	-2.80484	3.49966e-10	6.78449e-08	NoMatchGene
CATGGCACTTGCACGTCTCTT	70	10	14.32	2.05	-2.80434	2.0403e-12	5.40713e-10	NoMatchGene
CATGTTTGTAAAGCTCTTTTT	70	10	14.32	2.05	-2.80434	2.0403e-12	5.40308e-10	NoMatchGene
CATGCAAGTGTAAGGACTGTT	42	6	8.59	1.23	-2.804	6.18286e-08	8.99086e-06	NoMatchGene
CATGGCCACACAGATAATGTT	1420	203	290.54	41.71	-2.80027	6.15946e-224	5.61649e-221	NoMatchGene
CATGTAGTTTTCAAACAAAAA	35	5	7.16	1.03	-2.79732	8.36104e-07	0.000100994	NoMatchGene
CATGGTCATTGGAAGAGCCTT	35	5	7.16	1.03	-2.79732	8.36104e-07	0.000100959	NoMatchGene
CATGGAGGAGCCTCCAAAGCC	139	20	28.44	4.11	-2.79071	2.93324e-23	1.53972e-20	NoMatchGene
CATGTCAGACATCCAGGCATC	69	10	14.12	2.05	-2.78404	3.57734e-12	9.01462e-10	NoMatchGene
CATGCACGCCAGCCAGATCTC	41	6	8.39	1.23	-2.77001	1.08668e-07	1.52747e-05	NoMatchGene
CATGCCAGCCTAACACTCCTC	41	6	8.39	1.23	-2.77001	1.08668e-07	1.52687e-05	NoMatchGene
CATGCTTCATTACAGATTTTC	41	6	8.39	1.23	-2.77001	1.08668e-07	1.52626e-05	NoMatchGene
CATGTTTTCCTCAACAAAATC	34	5	6.96	1.03	-2.75644	1.47121e-06	0.000168996	NoMatchGene
CATGGAAAAGAAAATAAGGTT	34	5	6.96	1.03	-2.75644	1.47121e-06	0.000168942	NoMatchGene
CATGGACCCCAAAAACTCCCC	54	8	11.05	1.64	-2.75228	1.07559e-09	1.96866e-07	NoMatchGene
CATGGGGAGTAGCAGGAATCC	406	60	83.07	12.33	-2.75215	4.13176e-64	3.13692e-61	NoMatchGene
CATGAAAGTGAAAATTTACTC	108	16	22.1	3.29	-2.74789	4.14378e-18	1.87956e-15	NoMatchGene
CATGCATTTGGTACAAGAAGT	1743	259	356.63	53.21	-2.74466	1.31636e-268	1.23207e-265	NoMatchGene
CATGGCTAGAAAAGTCCCACT	47	7	9.62	1.44	-2.73997	1.42443e-08	2.2711e-06	NoMatchGene
CATGACCCCTGTAGGTCCTTT	134	20	27.42	4.11	-2.73802	4.75036e-22	2.41475e-19	NoMatchGene
CATGAACGGCATCCAAAAATT	134	20	27.42	4.11	-2.73802	4.75036e-22	2.41128e-19	NoMatchGene
CATGGAGGAGGGTGGGAGTCT	87	13	17.8	2.67	-2.73697	8.77634e-15	3.3568e-12	NoMatchGene
CATGACAAGATATTCTTCTTT	261	39	53.4	8.01	-2.73697	1.56955e-41	1.05171e-38	NoMatchGene
CATGAAGTGTTATTATAACTC	40	6	8.18	1.23	-2.73344	1.9047e-07	2.5545e-05	NoMatchGene
CATGTAAAGGTGTACTTAACT	100	15	20.46	3.08	-2.7318	9.25372e-17	3.95881e-14	NoMatchGene
CATGTTGTTCTGGTACAATTT	86	13	17.6	2.67	-2.72066	1.52909e-14	5.74908e-12	NoMatchGene
CATGGGGACACCGGAGATGCT	66	10	13.5	2.05	-2.71926	1.90833e-11	4.27046e-09	NoMatchGene
CATGGTAAGGGACAAAAGTTT	119	18	24.35	3.7	-2.71832	1.34079e-19	6.33335e-17	NoMatchGene
CATGAGCTGACTGCTTTATTT	145	22	29.67	4.52	-2.71461	1.54901e-23	8.2041e-21	NoMatchGene
CATGCCCCCCCCGGCACCGTC	33	5	6.75	1.03	-2.71224	2.58036e-06	0.000280986	NoMatchGene
CATGTTTTCCTCCATAAAATC	33	5	6.75	1.03	-2.71224	2.58036e-06	0.0002809	NoMatchGene
CATGGAAACAATAATTTATTT	33	5	6.75	1.03	-2.71224	2.58036e-06	0.000280813	NoMatchGene
CATGTGCTGTGTTTCAGACTT	46	7	9.41	1.44	-2.70813	2.48934e-08	3.83589e-06	NoMatchGene
CATGGAGCATCTAAAAAAAAA	46	7	9.41	1.44	-2.70813	2.48934e-08	3.83422e-06	NoMatchGene
CATGAATAAATCTGCCCTTTT	46	7	9.41	1.44	-2.70813	2.48934e-08	3.83255e-06	NoMatchGene
CATGTCAGACTAATTAAACTT	59	9	12.07	1.85	-2.70583	2.49348e-10	4.90921e-08	NoMatchGene
CATGCCCGATGAGTCTGTGTT	268	41	54.83	8.42	-2.70307	4.73374e-42	3.19615e-39	NoMatchGene
CATGTTTATGGTATGTAAACT	39	6	7.98	1.23	-2.69773	3.32896e-07	4.27815e-05	NoMatchGene
CATGGGTGCTCCCGGGACCCT	71	11	14.53	2.26	-2.68464	4.44308e-12	1.10003e-09	NoMatchGene
CATGTTTTGAGATTGGATGTT	565	88	115.6	18.08	-2.67667	5.82388e-86	4.68289e-83	NoMatchGene
CATGAGAAATAGTGTGGTCTT	90	14	18.41	2.88	-2.67635	6.23638e-15	2.41402e-12	NoMatchGene
CATGCCTTTTCATTCTTTTTC	3948	616	807.79	126.56	-2.67416	0	0	NoMatchGene
CATGCATTCGGGCTGCATATT	77	12	15.75	2.47	-2.67277	5.9603e-13	1.71442e-10	NoMatchGene
CATGTGGAGCTTATCATAATT	128	20	26.19	4.11	-2.67181	1.30193e-20	6.36215e-18	NoMatchGene
CATGGCTAATGTTTACCTTTT	147	23	30.08	4.73	-2.66889	1.91546e-23	1.01147e-20	NoMatchGene
CATGCACGCAGGACACGCACT	32	5	6.55	1.03	-2.66885	4.51032e-06	0.000466045	NoMatchGene
CATGCTTTCCTCAATAAAATC	32	5	6.55	1.03	-2.66885	4.51032e-06	0.000465909	NoMatchGene
CATGATTTTGAGGGGAAAAAA	32	5	6.55	1.03	-2.66885	4.51032e-06	0.000465773	NoMatchGene
CATGTTCATTTTACTATATTT	32	5	6.55	1.03	-2.66885	4.51032e-06	0.000465637	NoMatchGene
CATGCTTAGTTCATTTTTTTC	32	5	6.55	1.03	-2.66885	4.51032e-06	0.000465501	NoMatchGene
CATGCTGGATATCAAACAATT	121	19	24.76	3.9	-2.66647	1.65397e-19	7.79187e-17	NoMatchGene
CATGTTCCCCTGTAAATCAGT	38	6	7.78	1.23	-2.66111	5.80084e-07	7.18096e-05	NoMatchGene
CATGTCTGGGGGTAGGAGGTT	38	6	7.78	1.23	-2.66111	5.80084e-07	7.17845e-05	NoMatchGene
CATGTAAGGAGTACCTCCGTT	38	6	7.78	1.23	-2.66111	5.80084e-07	7.17594e-05	NoMatchGene
CATGTGTTCTTTGCTACACCT	38	6	7.78	1.23	-2.66111	5.80084e-07	7.17344e-05	NoMatchGene
CATGGAGCATCGCCCTTGGAA	127	20	25.99	4.11	-2.66075	2.25284e-20	1.09786e-17	NoMatchGene
CATGCTTGTGCTTTATTTCTC	57	9	11.66	1.85	-2.65597	7.53648e-10	1.41004e-07	NoMatchGene
CATGTGACATTCTCCCAGTGT	63	10	12.89	2.05	-2.65256	1.0013e-10	2.05963e-08	NoMatchGene
CATGTTGTATTTGAATATTTT	63	10	12.89	2.05	-2.65256	1.0013e-10	2.05844e-08	NoMatchGene
CATGAAAGCGTTGTACATTTT	44	7	9	1.44	-2.64386	7.54394e-08	1.08014e-05	NoMatchGene
CATGGTGTGGAGTGACTATTT	44	7	9	1.44	-2.64386	7.54394e-08	1.0797e-05	NoMatchGene
CATGCACAGGGGTTGAATTTT	157	25	32.12	5.14	-2.64363	1.0702e-24	5.78948e-22	NoMatchGene
CATGTCTTCTCCAAACCTTGT	50	8	10.23	1.64	-2.64104	9.89348e-09	1.60859e-06	NoMatchGene
CATGCAGCACCCTCTGCTCCT	167	27	34.17	5.55	-2.62217	5.95884e-26	3.31481e-23	NoMatchGene
CATGCTTTGCGATATCAGTTC	31	5	6.34	1.03	-2.62184	7.85548e-06	0.000772871	NoMatchGene
CATGTTCCAGAAAAATAAAGA	31	5	6.34	1.03	-2.62184	7.85548e-06	0.000772656	NoMatchGene
CATGGGAGTAACAACTGAGCA	37	6	7.57	1.23	-2.62163	1.00767e-06	0.000118916	NoMatchGene
CATGTACATTGCAGGGAAGTT	160	26	32.74	5.34	-2.61614	7.49606e-25	4.07386e-22	NoMatchGene
CATGTCATCAAATATTTGCCT	43	7	8.8	1.44	-2.61143	1.30791e-07	1.79703e-05	NoMatchGene
CATGTCTTCTTTTGATTCATT	104	17	21.28	3.49	-2.6082	1.37532e-16	5.79267e-14	NoMatchGene
CATGATTTGCTTGGTTCCATT	61	10	12.48	2.05	-2.60592	2.99374e-10	5.84212e-08	NoMatchGene
CATGGCCTGAGCTGCGTAGCC	110	18	22.51	3.7	-2.60497	1.86446e-17	8.30781e-15	NoMatchGene
CATGGAGATCAGAGCATCCTC	55	9	11.25	1.85	-2.60433	2.25814e-09	3.93752e-07	NoMatchGene
CATGAGACAACACTCAATTTT	55	9	11.25	1.85	-2.60433	2.25814e-09	3.93364e-07	NoMatchGene
CATGTAAGGGAGGGAGATGTT	28073	4619	5743.96	948.97	-2.59761	0	0	NoMatchGene
CATGGGGCCTTCGAGCCCCCC	79	13	16.16	2.67	-2.59752	7.1464e-13	2.04231e-10	NoMatchGene
CATGCACAAATAAAAATTATT	73	12	14.94	2.47	-2.5966	5.32928e-12	1.30213e-09	NoMatchGene
CATGCCTGGCCAGTTTTTCTC	73	12	14.94	2.47	-2.5966	5.32928e-12	1.30033e-09	NoMatchGene
CATGTGCTGCTTTGATTCATT	29015	4784	5936.7	982.87	-2.59459	0	0	NoMatchGene
CATGAAACAAAATAAATTTTC	235	39	48.08	8.01	-2.58556	2.3252e-35	1.47164e-32	NoMatchGene
CATGAATAATCTAATTTGATC	36	6	7.37	1.23	-2.58301	1.74471e-06	0.000197274	NoMatchGene
CATGGGTTTATTAAATCTCTT	36	6	7.37	1.23	-2.58301	1.74471e-06	0.000197211	NoMatchGene
CATGGAGCTTCAGTGTAATTT	102	17	20.87	3.49	-2.58013	4.06738e-16	1.67719e-13	NoMatchGene
CATGCCAATAAAGAGCATTTT	108	18	22.1	3.7	-2.57845	5.51092e-17	2.3894e-14	NoMatchGene
CATGTAACATACTGTATAGTT	96	16	19.64	3.29	-2.57764	3.00692e-15	1.18732e-12	NoMatchGene
CATGGTAATATAATTCTACCT	42	7	8.59	1.44	-2.57659	2.26104e-07	3.01186e-05	NoMatchGene
CATGGGCGAAGGATGCTGCCT	9586	1607	1961.37	330.16	-2.57062	0	0	NoMatchGene
CATGGCTTTCTGTAGAATATT	155	26	31.71	5.34	-2.57003	1.12007e-23	5.94118e-21	NoMatchGene
CATGCCAATAAAACCTTTGTT	95	16	19.44	3.29	-2.56287	5.16184e-15	2.02242e-12	NoMatchGene
CATGCTCTTGGAATATCTTCC	118	20	24.14	4.11	-2.55422	2.98666e-18	1.36521e-15	NoMatchGene
CATGCTTTGCGTGATCCCTTT	53	9	10.84	1.85	-2.55077	6.70358e-09	1.10724e-06	NoMatchGene
CATGTAGCCTAGAGCTCAGTT	53	9	10.84	1.85	-2.55077	6.70358e-09	1.10672e-06	NoMatchGene
CATGCATTTTAAATATGTAAC	53	9	10.84	1.85	-2.55077	6.70358e-09	1.10621e-06	NoMatchGene
CATGACTGAGTGCCTTGACTT	35	6	7.16	1.23	-2.5413	3.0105e-06	0.000323642	NoMatchGene
CATGTAGAGAGGAAGGTAATT	70	12	14.32	2.47	-2.53545	2.7046e-11	5.88849e-09	NoMatchGene
CATGTTAAAAATGTTTAGGTT	70	12	14.32	2.47	-2.53545	2.7046e-11	5.88487e-09	NoMatchGene
CATGTTTGAACATTTTTTTTT	266	46	54.43	9.45	-2.52602	7.94874e-39	5.16956e-36	NoMatchGene
CATGCACATTTATATAGCTTT	52	9	10.64	1.85	-2.5239	1.15078e-08	1.8591e-06	NoMatchGene
CATGGTGATGCCCGTGGGCAG	589	102	120.51	20.96	-2.52344	6.44892e-84	5.17372e-81	NoMatchGene
CATGGCAAAGTGAAATGAATT	46	8	9.41	1.64	-2.5205	8.74574e-08	1.24216e-05	NoMatchGene
CATGTTTTCCTAAATAAAATC	21648	3772	4429.35	774.96	-2.5149	0	0	NoMatchGene
CATGGAATTACTATATCGATT	149	26	30.49	5.34	-2.51342	2.79048e-22	1.43082e-19	NoMatchGene
CATGCACTATTAAATACAGTT	80	14	16.37	2.88	-2.50691	1.42398e-12	3.88734e-10	NoMatchGene
CATGGATGCCTTATGATGATT	74	13	15.14	2.67	-2.50345	1.05987e-11	2.4621e-09	NoMatchGene
CATGCATACCTTGTTTTTCTC	34	6	6.96	1.23	-2.50043	5.176e-06	0.000530337	NoMatchGene
CATGTCTGTGGTGTGGAGGGT	1017	179	208.09	36.78	-2.50021	4.35832e-142	3.77007e-139	NoMatchGene
CATGAGTTACAGGAAGAAATT	238	42	48.7	8.63	-2.49649	1.84845e-34	1.15748e-31	NoMatchGene
CATGTGAAAAGACCTAGTATT	45	8	9.21	1.64	-2.48951	1.49765e-07	2.03716e-05	NoMatchGene
CATGTGGAAAAATTCTGTTTT	45	8	9.21	1.64	-2.48951	1.49765e-07	2.03559e-05	NoMatchGene
CATGACTGTAAGTTAGGTACT	73	13	14.94	2.67	-2.48427	1.80767e-11	4.05547e-09	NoMatchGene
CATGTTACCTTTAAATGTATT	84	15	17.19	3.08	-2.48057	5.57454e-13	1.61e-10	NoMatchGene
CATGGCACAGTTCTATGACTT	498	89	101.89	18.29	-2.47789	8.9746e-70	6.91762e-67	NoMatchGene
CATGTAAATAAGCAAAAACTC	374	67	76.52	13.77	-2.47431	9.91088e-53	7.20008e-50	NoMatchGene
CATGCTGCTTTGATTCCTTCT	450	81	92.07	16.64	-2.46808	6.52278e-63	4.93107e-60	NoMatchGene
CATGCAGAAATAAAACCATAG	50	9	10.23	1.85	-2.46721	3.3651e-08	5.08136e-06	NoMatchGene
CATGAGTTCCCAAATGCTTTT	50	9	10.23	1.85	-2.46721	3.3651e-08	5.07919e-06	NoMatchGene
CATGCATACTAGCTTGCTTTT	111	20	22.71	4.11	-2.46612	1.25243e-16	5.31303e-14	NoMatchGene
CATGCGGCCTCATACCACGAG	244	44	49.92	9.04	-2.46522	8.3903e-35	5.28196e-32	NoMatchGene
CATGCTGAGTTGTCTTATCTT	72	13	14.73	2.67	-2.46385	3.07718e-11	6.66277e-09	NoMatchGene
CATGCCTTAGAAAACAATATC	204	37	41.74	7.6	-2.45736	3.08446e-29	1.81576e-26	NoMatchGene
CATGTTTCCCTCAATAAAATC	33	6	6.75	1.23	-2.45623	8.8656e-06	0.000858173	NoMatchGene
CATGAAGTACGAGCTGCAGCT	33	6	6.75	1.23	-2.45623	8.8656e-06	0.000857938	NoMatchGene
CATGGGATGTGCTTAGCACCT	33	6	6.75	1.23	-2.45623	8.8656e-06	0.000857704	NoMatchGene
CATGACAAAGTGCCACTGCTT	33	6	6.75	1.23	-2.45623	8.8656e-06	0.000857469	NoMatchGene
CATGCTGCACGGAAATGAATT	99	18	20.26	3.7	-2.45304	6.7787e-15	2.61536e-12	NoMatchGene
CATGGAATTTTGAATTTCCTC	291	53	59.54	10.89	-2.45086	6.14422e-41	4.07844e-38	NoMatchGene
CATGTGCTACTTTGATTCCTT	66	12	13.5	2.47	-2.45038	2.29526e-10	4.54424e-08	NoMatchGene
CATGTGATACAATTGCAGTTT	66	12	13.5	2.47	-2.45038	2.29526e-10	4.5417e-08	NoMatchGene
CATGTGCAAATTGACAATACT	93	17	19.03	3.49	-2.44698	4.99668e-14	1.76428e-11	NoMatchGene
CATGTGCTGCTTTGATTCCTT	115723	21162	23677.8	4347.72	-2.44521	0	0	NoMatchGene
CATGGTTAATTCTAGTGCTTT	224	41	45.83	8.42	-2.4444	9.13758e-32	5.60286e-29	NoMatchGene
CATGTGAACTAACCTCATTAG	223	41	45.63	8.42	-2.43809	1.54417e-31	9.41934e-29	NoMatchGene
CATGCTCCAGTAGGAGGGTTT	87	16	17.8	3.29	-2.43572	3.68858e-13	1.11349e-10	NoMatchGene
CATGTCTTCTGACTTTTTGTT	255	47	52.17	9.66	-2.43313	8.75598e-36	5.57165e-33	NoMatchGene
CATGGACCAGCTCCGTGCAAC	3492	644	714.49	132.31	-2.43299	0	0	NoMatchGene
CATGAACCCCGACAAAATCTC	92	17	18.82	3.49	-2.43097	8.46452e-14	2.9075e-11	NoMatchGene
CATGTCCCTAAACGATGAGGC	54	10	11.05	2.05	-2.43035	1.29001e-08	2.07361e-06	NoMatchGene
CATGAATGCCAAGGAAGTGTT	54	10	11.05	2.05	-2.43035	1.29001e-08	2.07267e-06	NoMatchGene
CATGGGCATCCTGCAAGATAT	157	29	32.12	5.96	-2.43009	1.41996e-22	7.33397e-20	NoMatchGene
CATGTAAATCTGGAATATTTC	65	12	13.3	2.47	-2.42884	3.89716e-10	7.52622e-08	NoMatchGene
CATGTTAAATAGCTTAATTTT	70	13	14.32	2.67	-2.42312	8.86426e-11	1.83079e-08	NoMatchGene
CATGCTGATGTTCTGTAATTT	1399	260	286.25	53.42	-2.42182	1.07846e-187	9.68414e-185	NoMatchGene
CATGTTTTCCTTAATAAAATC	59	11	12.07	2.26	-2.41703	2.91404e-09	5.03162e-07	NoMatchGene
CATGGTGGAAGAATTGGCACC	91	17	18.62	3.49	-2.41555	1.43163e-13	4.68988e-11	NoMatchGene
CATGTCTTTATCTTTGAATTT	273	51	55.86	10.48	-2.41418	7.40578e-38	4.78128e-35	NoMatchGene
CATGAGGGCGCCGTACGGAAT	75	14	15.35	2.88	-2.4141	2.02046e-11	4.50999e-09	NoMatchGene
CATGCAAAACAATTGTATTTT	128	24	26.19	4.93	-2.40936	1.72913e-18	7.95526e-16	NoMatchGene
CATGCTTACCTTTTCTGCGGA	101	19	20.67	3.9	-2.40599	7.5521e-15	2.89795e-12	NoMatchGene
CATGCAGCACTTGGGCACTTT	69	13	14.12	2.67	-2.40283	1.49987e-10	3.02192e-08	NoMatchGene
CATGAGGGCTTTGTTTCTGTT	69	13	14.12	2.67	-2.40283	1.49987e-10	3.0202e-08	NoMatchGene
CATGAGGATTATGTAAAGGTT	53	10	10.84	2.05	-2.40267	2.1868e-08	3.39931e-06	NoMatchGene
CATGGCCAACATATCTCCTTC	53	10	10.84	2.05	-2.40267	2.1868e-08	3.39782e-06	NoMatchGene
CATGAGGGTGCCAGGAACCCC	85	16	17.39	3.29	-2.4021	1.05533e-12	2.93994e-10	NoMatchGene
CATGTGTTGGTCTGAATTTTT	85	16	17.39	3.29	-2.4021	1.05533e-12	2.93763e-10	NoMatchGene
CATGAAAAGGAAGGAACACCA	573	108	117.24	22.19	-2.40148	3.47468e-77	2.71976e-74	NoMatchGene
CATGTTGTACATTTCAAAGTT	127	24	25.99	4.93	-2.3983	2.9148e-18	1.33408e-15	NoMatchGene
CATGAGGCATTGTTGAGAGTT	270	51	55.24	10.48	-2.39807	3.5312e-37	2.26328e-34	NoMatchGene
CATGCTGACCAGGGAAGTAGT	37	7	7.57	1.44	-2.39422	3.32884e-06	0.000354419	NoMatchGene
CATGTTAAGTATGCTTGTATT	58	11	11.87	2.26	-2.39293	4.9322e-09	8.28584e-07	NoMatchGene
CATGGCCACACAGTGCACGCT	22214	4214	4545.16	865.76	-2.39229	0	0	NoMatchGene
CATGATTTGGTAAATGAGATT	100	19	20.46	3.9	-2.39126	1.27338e-14	4.82353e-12	NoMatchGene
CATGGACTGACGGGGAATCTC	100	19	20.46	3.9	-2.39126	1.27338e-14	4.81837e-12	NoMatchGene
CATGTTTATTTATACAGATTT	42	8	8.59	1.64	-2.38896	7.38412e-07	8.99924e-05	NoMatchGene
CATGCTCCTCGCCACGGACCT	42	8	8.59	1.64	-2.38896	7.38412e-07	8.99614e-05	NoMatchGene
CATGCCTTTTCGTTCTTCATT	42	8	8.59	1.64	-2.38896	7.38412e-07	8.99304e-05	NoMatchGene
CATGTTTGTGGACGACTACCA	147	28	30.08	5.75	-2.38717	8.33894e-21	4.09763e-18	NoMatchGene
CATGAAGGATAATTTTCACAA	84	16	17.19	3.29	-2.38541	1.78043e-12	4.76844e-10	NoMatchGene
CATGCAGAATTTTCAGTTCTT	110	21	22.51	4.31	-2.38481	6.7369e-16	2.7428e-13	NoMatchGene
CATGTGCAACACAAGGCAATT	63	12	12.89	2.47	-2.38367	1.11606e-09	2.03641e-07	NoMatchGene
CATGGTCTTCTGCAGTACTTT	157	30	32.12	6.16	-2.38247	4.47416e-22	2.27762e-19	NoMatchGene
CATGGGCCACTTCGACCTGCT	68	13	13.91	2.67	-2.38121	2.53248e-10	4.98322e-08	NoMatchGene
CATGTAAAGATGAGGAGTTTT	47	9	9.62	1.85	-2.37851	1.64813e-07	2.22813e-05	NoMatchGene
CATGGCCCACATTTTACAATC	3540	679	724.31	139.5	-2.37634	0	0	NoMatchGene
CATGATAGGCCACTTGTATGT	52	10	10.64	2.05	-2.3758	3.69702e-08	5.5612e-06	NoMatchGene
CATGGAGGAATTAACTGGTCT	73	14	14.94	2.88	-2.37504	5.76034e-11	1.21237e-08	NoMatchGene
CATGTTATGTTTTGGTCTTTT	306	59	62.61	12.12	-2.369	2.4685e-41	1.64472e-38	NoMatchGene
CATGTTTGTAAGTGATTAAAA	140	27	28.65	5.55	-2.36798	1.0176e-19	4.83905e-17	NoMatchGene
CATGTGCTTTGTAACCTGCAG	114	22	23.33	4.52	-2.36779	2.60848e-16	1.08573e-13	NoMatchGene
CATGGGAAATAGGGCATATGG	62	12	12.69	2.47	-2.36111	1.88217e-09	3.33454e-07	NoMatchGene
CATGCAATAAGGTATCTTGTT	62	12	12.69	2.47	-2.36111	1.88217e-09	3.33287e-07	NoMatchGene
CATGTTTCCAAATAAAAATTC	1906	370	389.98	76.02	-2.35895	3.3512e-247	3.09568e-244	NoMatchGene
CATGGATTGATTTAGTTATAT	36	7	7.37	1.44	-2.3556	5.64048e-06	0.000573774	NoMatchGene
CATGCGGGACGGGTTCCTGTC	36	7	7.37	1.44	-2.3556	5.64048e-06	0.000573609	NoMatchGene
CATGCTCCAGATTTTTTGCTC	41	8	8.39	1.64	-2.35497	1.24862e-06	0.000145124	NoMatchGene
CATGCAGTACATCTTTTGCTT	41	8	8.39	1.64	-2.35497	1.24862e-06	0.000145077	NoMatchGene
CATGTAAATCATAAAACTATT	77	15	15.75	3.08	-2.35435	2.20864e-11	4.89605e-09	NoMatchGene
CATGTGAATGTAGCAACAATC	77	15	15.75	3.08	-2.35435	2.20864e-11	4.89299e-09	NoMatchGene
CATGAACCGTTTTCCAGACTT	112	22	22.92	4.52	-2.34221	7.34086e-16	2.98526e-13	NoMatchGene
CATGTGGGAAGTGCACATTCT	56	11	11.46	2.26	-2.34221	1.40233e-08	2.24701e-06	NoMatchGene
CATGTACCTAAATAGCTTTTT	56	11	11.46	2.26	-2.34221	1.40233e-08	2.246e-06	NoMatchGene
CATGTACACAAACTAAAAACT	66	13	13.5	2.67	-2.33805	7.17254e-10	1.34408e-07	NoMatchGene
CATGCTGGAATGTTGTTAATT	106	21	21.69	4.31	-2.33127	5.34354e-15	2.09129e-12	NoMatchGene
CATGTATCTGCACTGAAAATT	232	46	47.47	9.45	-2.32863	4.2224e-31	2.558e-28	NoMatchGene
CATGCACTATTAGGACAACTT	116	23	23.73	4.73	-2.3268	2.82906e-16	1.17616e-13	NoMatchGene
CATGTCCCAAGACCTTCGTTT	382	76	78.16	15.61	-2.32396	4.58882e-50	3.28646e-47	NoMatchGene
CATGGAGGAGGGTGGCTTGTG	50	10	10.23	2.05	-2.31911	1.04777e-07	1.47571e-05	NoMatchGene
CATGTTCTACAAATAAATATT	50	10	10.23	2.05	-2.31911	1.04777e-07	1.47513e-05	NoMatchGene
CATGGGTAAGGTGGGGTCTTT	40	8	8.18	1.64	-2.31841	2.10402e-06	0.000232624	NoMatchGene
CATGACTAAAATTGGTTACTT	40	8	8.18	1.64	-2.31841	2.10402e-06	0.000232551	NoMatchGene
CATGAAAAGGACGTCAGTGCC	40	8	8.18	1.64	-2.31841	2.10402e-06	0.000232478	NoMatchGene
CATGCATTGTATTACTAAATT	65	13	13.3	2.67	-2.31651	1.20299e-09	2.18263e-07	NoMatchGene
CATGTAAATCTTGAGCTATTT	65	13	13.3	2.67	-2.31651	1.20299e-09	2.18151e-07	NoMatchGene
CATGATTTTTTTATTTCATTT	45	9	9.21	1.85	-2.31568	4.68226e-07	5.90157e-05	NoMatchGene
CATGAAAGGAATCCAGCTTTT	55	11	11.25	2.26	-2.31553	2.3553e-08	3.63251e-06	NoMatchGene
CATGTGTTCAATTTAAATTTC	125	25	25.58	5.14	-2.31518	2.51136e-17	1.11203e-14	NoMatchGene
CATGTTTCTGGTTTTGGTTTT	35	7	7.16	1.44	-2.31389	9.5203e-06	0.000916532	NoMatchGene
CATGTTTTCCTCAATCAAATC	35	7	7.16	1.44	-2.31389	9.5203e-06	0.000916282	NoMatchGene
CATGGAGATCTCAGTGCATTT	35	7	7.16	1.44	-2.31389	9.5203e-06	0.000916033	NoMatchGene
CATGCACTGCAGGTCACGATT	60	12	12.28	2.47	-2.31373	5.31448e-09	8.90269e-07	NoMatchGene
CATGAGCAAGGGACACTACCT	7987	1603	1634.2	329.34	-2.31093	0	0	NoMatchGene
CATGGCGCACAGGCTCACCAG	840	170	171.87	34.93	-2.29878	1.13306e-106	9.43229e-104	NoMatchGene
CATGGCAAATACCTTAATCTT	6679	1353	1366.58	277.97	-2.29757	0	0	NoMatchGene
CATGTAGAGTCATAGGACTAA	79	16	16.16	3.29	-2.29627	2.36746e-11	5.20572e-09	NoMatchGene
CATGTTGCATTCAGGTAGGTC	197	40	40.31	8.22	-2.29393	3.4334e-26	1.919e-23	NoMatchGene
CATGCCAGAATTTGAGGGGAA	69	14	14.12	2.88	-2.2936	4.56708e-10	8.75308e-08	NoMatchGene
CATGTGCGATAGATAATTTTC	64	13	13.09	2.67	-2.29355	2.01292e-09	3.53432e-07	NoMatchGene
CATGCAGTATGGCATTAATTT	49	10	10.03	2.05	-2.29063	1.75612e-07	2.3678e-05	NoMatchGene
CATGCCACAGACAGCCTCGCT	54	11	11.05	2.26	-2.28965	3.94504e-08	5.90916e-06	NoMatchGene
CATGAATCTCCATCTGTGGTT	211	43	43.17	8.83	-2.28954	7.1652e-28	4.10863e-25	NoMatchGene
CATGCAAGCCTCGTGTGAGCC	103	21	21.07	4.31	-2.28943	2.4869e-14	9.12716e-12	NoMatchGene
CATGAAAAGTTAAGACAACTC	59	12	12.07	2.47	-2.28884	8.89672e-09	1.45253e-06	NoMatchGene
CATGAAAGACTATGTGTGAGC	640	131	130.95	26.91	-2.2828	5.29058e-81	4.20627e-78	NoMatchGene
CATGTGTGTTTATTTTATTTT	39	8	7.98	1.64	-2.28269	3.53256e-06	0.000374082	NoMatchGene
CATGCTCTGGAAATACCTTCC	307	63	62.81	12.94	-2.27916	1.20951e-39	7.95394e-37	NoMatchGene
CATGTAAAATAGGTTCCTTTT	491	101	100.46	20.75	-2.27544	2.60018e-62	1.94902e-59	NoMatchGene
CATGCTGTTCCGTCTGGTGTT	141	29	28.85	5.96	-2.27519	5.49352e-19	2.56073e-16	NoMatchGene
CATGTTCACAGTTGGGCACTT	68	14	13.91	2.88	-2.27198	7.62174e-10	1.42373e-07	NoMatchGene
CATGTGTACATATCAATTTTT	63	13	12.89	2.67	-2.27134	3.36006e-09	5.75123e-07	NoMatchGene
CATGGTACACCTGCTTGTGTT	252	52	51.56	10.68	-2.27134	1.09051e-32	6.72159e-30	NoMatchGene
CATGCTCAATATGTTACACTT	212	44	43.38	9.04	-2.26264	1.26337e-27	7.23264e-25	NoMatchGene
CATGTCCCCACAAGGCCAGTT	168	35	34.37	7.19	-2.25709	3.87052e-22	1.97601e-19	NoMatchGene
CATGATATACACTCTCCGATT	91	19	18.62	3.9	-2.25531	1.30627e-12	3.59094e-10	NoMatchGene
CATGTTTTCCTCAATAAAGTC	30101	6289	6158.9	1292.07	-2.25299	0	0	NoMatchGene
CATGCTCCCCGTGCTTGAGCT	67	14	13.71	2.88	-2.25109	1.26901e-09	2.29771e-07	NoMatchGene
CATGTTCCTGTTACAACTATT	86	18	17.6	3.7	-2.24998	5.70338e-12	1.38208e-09	NoMatchGene
CATGATGAAAACGAAGCTGTG	43	9	8.8	1.85	-2.24998	1.31289e-06	0.000151946	NoMatchGene
CATGATTAATAAATTTTACTC	43	9	8.8	1.85	-2.24998	1.31289e-06	0.000151896	NoMatchGene
CATGTCAAGTCCATTATTTTT	43	9	8.8	1.85	-2.24998	1.31289e-06	0.000151846	NoMatchGene
CATGAAGCCAGGCTGGAGCCT	105	22	21.48	4.52	-2.2486	2.62392e-14	9.57046e-12	NoMatchGene
CATGTGTGTTTATTGAAAGTT	124	26	25.37	5.34	-2.24821	1.22633e-16	5.20855e-14	NoMatchGene
CATGGAGAGTTAACAGCTGAC	100	21	20.46	4.31	-2.24705	1.14134e-13	3.82389e-11	NoMatchGene
CATGGTTGTTTGAACAGGGCT	38	8	7.78	1.64	-2.24607	5.90858e-06	0.000598465	NoMatchGene
CATGCGATGAGGAAGATGTAT	38	8	7.78	1.64	-2.24607	5.90858e-06	0.000598294	NoMatchGene
CATGCAGTTCATAGAAGTATT	38	8	7.78	1.64	-2.24607	5.90858e-06	0.000598122	NoMatchGene
CATGCCGGCCCCCAAGGAAAT	38	8	7.78	1.64	-2.24607	5.90858e-06	0.000597951	NoMatchGene
CATGATGCCAAGTCTTATGTT	95	20	19.44	4.11	-2.24182	4.96994e-13	1.44959e-10	NoMatchGene
CATGAGAAGAGGTGGTGTAAT	57	12	11.66	2.47	-2.23898	2.4737e-08	3.81345e-06	NoMatchGene
CATGTCTGTCAGTTTATTTTT	194	41	39.69	8.42	-2.23688	4.54906e-25	2.4914e-22	NoMatchGene
CATGGGGGAAGGGAGGGAAAT	123	26	25.17	5.34	-2.23679	2.0303e-16	8.48069e-14	NoMatchGene
CATGTTACGGCTTTTTTTTTT	52	11	10.64	2.26	-2.2351	1.09736e-07	1.53881e-05	NoMatchGene
CATGCCAAGATGGTATTTGTT	52	11	10.64	2.26	-2.2351	1.09736e-07	1.5382e-05	NoMatchGene
CATGGCAGCTCTTGAAAACTC	118	25	24.14	5.14	-2.23159	8.79744e-16	3.5653e-13	NoMatchGene
CATGATCTAAAACTTCTCAAG	113	24	23.12	4.93	-2.22948	3.81482e-15	1.49964e-12	NoMatchGene
CATGTAATTCCTCTGAATTTT	179	38	36.62	7.81	-2.22924	3.62284e-23	1.89889e-20	NoMatchGene
CATGAAAAACTGTGAAGTTTT	141	30	28.85	6.16	-2.22757	1.58532e-18	7.30313e-16	NoMatchGene
CATGTGCAATTTAAATAGATT	61	13	12.48	2.67	-2.22471	9.29234e-09	1.51502e-06	NoMatchGene
CATGCAGAGCAGGGAGAAATT	61	13	12.48	2.67	-2.22471	9.29234e-09	1.51433e-06	NoMatchGene
CATGTGGTTGTGTAAGAGGTT	70	15	14.32	3.08	-2.21703	7.94478e-10	1.48017e-07	NoMatchGene
CATGTGTCAAGATATGTACCT	126	27	25.78	5.55	-2.21569	1.28064e-16	5.41968e-14	NoMatchGene
CATGCTGAAAAATACTAGCTT	372	80	76.11	16.44	-2.21088	5.11364e-46	3.57548e-43	NoMatchGene
CATGTTTGGCATTGGAGAGTT	316	68	64.66	13.97	-2.21054	2.587e-39	1.69809e-36	NoMatchGene
CATGCCAAATAGTGTTCTGTT	88	19	18.01	3.9	-2.20725	5.92894e-12	1.43184e-09	NoMatchGene
CATGAGATTGTCATTTAAATT	37	8	7.57	1.64	-2.2066	9.8437e-06	0.000944838	NoMatchGene
CATGGCCAACAGTATTGCCAA	37	8	7.57	1.64	-2.2066	9.8437e-06	0.000944581	NoMatchGene
CATGTGCGCTGCTTCCAGCCT	37	8	7.57	1.64	-2.2066	9.8437e-06	0.000944325	NoMatchGene
CATGTGAATTTCACCTCTTAG	97	21	19.85	4.31	-2.20338	5.1615e-13	1.50175e-10	NoMatchGene
CATGCAGATTTCTGTATGTTT	74	16	15.14	3.29	-2.20221	2.99566e-10	5.84264e-08	NoMatchGene
CATGAAAATTGCACAGCCTTC	124	27	25.37	5.55	-2.19256	3.4791e-16	1.43964e-13	NoMatchGene
CATGCTGTTTTTAGATTAATT	133	29	27.21	5.96	-2.19075	3.06718e-17	1.3497e-14	NoMatchGene
CATGTGCTATCTGTATATGTT	224	49	45.83	10.07	-2.18623	5.78202e-28	3.32088e-25	NoMatchGene
CATGGAATGATGAGCTGCAGC	73	16	14.94	3.29	-2.18302	4.9446e-10	9.43064e-08	NoMatchGene
CATGGATGCTCAAAAAAAAAA	41	9	8.39	1.85	-2.18115	3.6296e-06	0.000383669	NoMatchGene
CATGTCACCGCAAGACCAGTA	41	9	8.39	1.85	-2.18115	3.6296e-06	0.000383555	NoMatchGene
CATGAAGCATTTTCATCATTT	50	11	10.23	2.26	-2.17841	3.01586e-07	3.89844e-05	NoMatchGene
CATGCTAATACTTTAACTTTT	50	11	10.23	2.26	-2.17841	3.01586e-07	3.89701e-05	NoMatchGene
CATGTAAGGGAGGGGGATGTT	50	11	10.23	2.26	-2.17841	3.01586e-07	3.89559e-05	NoMatchGene
CATGTTTTTGGAGGGCACTTA	59	13	12.07	2.67	-2.17651	2.54302e-08	3.9084e-06	NoMatchGene
CATGTTCAGCATCGAGGAGTT	59	13	12.07	2.67	-2.17651	2.54302e-08	3.9067e-06	NoMatchGene
CATGAAAAAGGAAGGAGCAAA	339	75	69.36	15.41	-2.17024	3.81022e-41	2.53392e-38	NoMatchGene
CATGGCCTGAAGGGGGGAAAA	104	23	21.28	4.73	-2.16959	1.22147e-13	4.05776e-11	NoMatchGene
CATGGTAGAAGCAGCCCCAGA	45	10	9.21	2.05	-2.16758	1.3422e-06	0.000154932	NoMatchGene
CATGTGATGCTTTGATTCCTT	45	10	9.21	2.05	-2.16758	1.3422e-06	0.000154881	NoMatchGene
CATGAATAGGTCCTGGAGTTT	45	10	9.21	2.05	-2.16758	1.3422e-06	0.000154831	NoMatchGene
CATGATGACGGAGTAACTGCC	257	57	52.58	11.71	-2.16677	1.63654e-31	9.9485e-29	NoMatchGene
CATGTGAGCTACCTATTTATT	90	20	18.41	4.11	-2.16328	6.0819e-12	1.46578e-09	NoMatchGene
CATGGGAGTTTGACAATTATT	72	16	14.73	3.29	-2.1626	8.14294e-10	1.51549e-07	NoMatchGene
CATGCCACAGCCAGACTCGCT	63	14	12.89	2.88	-2.16211	9.51838e-09	1.54974e-06	NoMatchGene
CATGGTATTTTCCTGGAAGTT	148	33	30.28	6.78	-2.15901	1.05977e-18	4.90122e-16	NoMatchGene
CATGGTGGTGTGTAAGGTATT	260	58	53.2	11.92	-2.15804	1.0255e-31	6.27714e-29	NoMatchGene
CATGTGGTTTATATATTTTTT	94	21	19.23	4.31	-2.1576	2.29822e-12	6.02745e-10	NoMatchGene
CATGGACTGGTGATTTATATT	94	21	19.23	4.31	-2.1576	2.29822e-12	6.02299e-10	NoMatchGene
CATGCTTTGTGGGAAAAAAAA	76	17	15.55	3.49	-2.15562	3.06186e-10	5.9619e-08	NoMatchGene
CATGCTGCTAAACAAGAATTT	67	15	13.71	3.08	-2.15423	3.5667e-09	6.07261e-07	NoMatchGene
CATGAAGTAATACTAGGCCTC	393	88	80.41	18.08	-2.15298	5.58592e-47	3.94467e-44	NoMatchGene
CATGGACAGGAAGCGGGCCTC	174	39	35.6	8.01	-2.152	1.21156e-21	6.05431e-19	NoMatchGene
CATGTAAATAAAAGGAACTTT	303	68	62	13.97	-2.14994	1.59615e-36	1.02118e-33	NoMatchGene
CATGCACTGGAAGAATAAAAA	49	11	10.03	2.26	-2.14993	4.9759e-07	6.22951e-05	NoMatchGene
CATGGTTTTCCTTGCATTATG	5370	1207	1098.74	247.98	-2.14755	0	0	NoMatchGene
CATGGGTAGCTCAGAAACGTG	89	20	18.21	4.11	-2.14752	9.98102e-12	2.32625e-09	NoMatchGene
CATGAGTCACTGTAAATTCTC	120	27	24.55	5.55	-2.14516	2.52532e-15	1.0005e-12	NoMatchGene
CATGCCACAGCCAGCCTCGCG	111	25	22.71	5.14	-2.14349	2.87602e-14	1.04469e-11	NoMatchGene
CATGACAAAGGGTCAGAGAAT	71	16	14.53	3.29	-2.14288	1.33789e-09	2.41501e-07	NoMatchGene
CATGTTATCTAATAAAGGGTT	102	23	20.87	4.73	-2.14152	3.2856e-13	9.98656e-11	NoMatchGene
CATGGGCACTGCGCCATCTGT	62	14	12.69	2.88	-2.13955	1.56515e-08	2.48986e-06	NoMatchGene
CATGTACTGGAGTATTTATTT	106	24	21.69	4.93	-2.13737	1.24302e-13	4.12547e-11	NoMatchGene
CATGTAGCTCCTTAGCCAGTT	44	10	9	2.05	-2.1343	2.21258e-06	0.000243182	NoMatchGene
CATGGCTTTTCACGGTCTGTC	44	10	9	2.05	-2.1343	2.21258e-06	0.000243107	NoMatchGene
CATGGGGAGGGCACTTCTTGA	44	10	9	2.05	-2.1343	2.21258e-06	0.000243031	NoMatchGene
CATGTGAAATTTTCTCCTTTT	154	35	31.51	7.19	-2.13175	4.10344e-19	1.91781e-16	NoMatchGene
CATGGACCTTTCCAATTCACT	101	23	20.67	4.73	-2.12763	5.37502e-13	1.5613e-10	NoMatchGene
CATGTACCTTGCCATTTGGTT	57	13	11.66	2.67	-2.12666	6.88262e-08	9.9147e-06	NoMatchGene
CATGGATGTAGCTGATCATTT	57	13	11.66	2.67	-2.12666	6.88262e-08	9.91066e-06	NoMatchGene
CATGGCTTCAGAGAAGCTATT	241	55	49.31	11.3	-2.12556	5.6574e-29	3.31386e-26	NoMatchGene
CATGTAAATTTCCCAGCAGTT	105	24	21.48	4.93	-2.12333	2.03166e-13	6.44659e-11	NoMatchGene
CATGAACTTTCCTATAAAGTT	48	11	9.82	2.26	-2.1194	8.18248e-07	9.89384e-05	NoMatchGene
CATGTATTTTTGGCCACCGAT	144	33	29.46	6.78	-2.1194	7.55624e-18	3.40992e-15	NoMatchGene
CATGGACTGACGGTGAATCTC	20588	4720	4212.47	969.72	-2.11903	0	0	NoMatchGene
CATGTCAAAGTTAAGATGTTT	109	25	22.3	5.14	-2.1172	7.68266e-14	2.6544e-11	NoMatchGene
CATGCAAATATGGATGCATTT	74	17	15.14	3.49	-2.11707	8.22262e-10	1.52871e-07	NoMatchGene
CATGGACAAAATGCTACCGTT	61	14	12.48	2.88	-2.11548	2.56668e-08	3.94134e-06	NoMatchGene
CATGTGTTTCTGCCGGGAGCG	174	40	35.6	8.22	-2.11467	3.27302e-21	1.61956e-18	NoMatchGene
CATGGAGGGGACGGAGCCCCC	100	23	20.46	4.73	-2.11289	8.77796e-13	2.47066e-10	NoMatchGene
CATGTTTCTTCAAACTTACTC	126	29	25.78	5.96	-2.11287	9.68362e-16	3.91995e-13	NoMatchGene
CATGGATATTAAAATAAGTTT	65	15	13.3	3.08	-2.11042	9.58666e-09	1.56013e-06	NoMatchGene
CATGCTTATCTTTGTATTGTT	78	18	15.96	3.7	-2.10886	3.08632e-10	5.99962e-08	NoMatchGene
CATGCCAGCCCACTGGATCTC	78	18	15.96	3.7	-2.10886	3.08632e-10	5.99632e-08	NoMatchGene
CATGGATGGTAGTTTCTGTTT	52	12	10.64	2.47	-2.10692	3.03378e-07	3.91731e-05	NoMatchGene
CATGCTACTTACTAGATATGT	52	12	10.64	2.47	-2.10692	3.03378e-07	3.91588e-05	NoMatchGene
CATGACGTGGTGAAGTTTCTT	43	10	8.8	2.05	-2.10188	3.63394e-06	0.000383899	NoMatchGene
CATGTCTGTGCTAAGTACTTT	43	10	8.8	2.05	-2.10188	3.63394e-06	0.000383784	NoMatchGene
CATGTATAAAGCAATAAAATT	1228	285	251.26	58.55	-2.10144	8.62518e-139	7.40671e-136	NoMatchGene
CATGGAATTGAAATAAATTTT	181	42	37.03	8.63	-2.10126	7.71146e-22	3.86992e-19	NoMatchGene
CATGGAGCATCGCCAAAAAAA	3214	746	657.61	153.27	-2.10116	0	0	NoMatchGene
CATGACTCAGCCATTTTCTTT	103	24	21.07	4.93	-2.09553	5.40024e-13	1.56349e-10	NoMatchGene
CATGTTATTTTTATCAATGTT	390	91	79.8	18.7	-2.09335	4.65044e-45	3.21979e-42	NoMatchGene
CATGCAGATTGCAAAGGAACT	64	15	13.09	3.08	-2.08746	1.56555e-08	2.48938e-06	NoMatchGene
CATGTATTTGTAAATAAAATT	226	53	46.24	10.89	-2.08614	1.16251e-26	6.57017e-24	NoMatchGene
CATGAAATAAATGTTCTTATT	85	20	17.39	4.11	-2.08105	7.09868e-11	1.47822e-08	NoMatchGene
CATGGAGCATCGCAAAAAAAA	1155	272	236.32	55.88	-2.08034	5.40676e-129	4.62052e-126	NoMatchGene
CATGATTAATAAAGGAAGTTA	68	16	13.91	3.29	-2.07996	5.84822e-09	9.75063e-07	NoMatchGene
CATGACAACTTGCTGCTTTTT	543	128	111.1	26.3	-2.07872	1.55555e-61	1.16353e-58	NoMatchGene
CATGTCGGACTGTGCTGCTTT	51	12	10.43	2.47	-2.07816	4.96228e-07	6.21465e-05	NoMatchGene
CATGTTGCGAGTTCCTAGGGT	127	30	25.99	6.16	-2.07695	1.57594e-15	6.26475e-13	NoMatchGene
CATGAAGTCCTAGTAAGTATT	55	13	11.25	2.67	-2.07501	1.84096e-07	2.47089e-05	NoMatchGene
CATGAAAAATAAAGTTGTTTT	55	13	11.25	2.67	-2.07501	1.84096e-07	2.46996e-05	NoMatchGene
CATGGAGAAAAGGTTTTCTTC	76	18	15.55	3.7	-2.07132	8.194e-10	1.52419e-07	NoMatchGene
CATGTTAAACCATCATTCTTT	232	55	47.47	11.3	-2.07069	4.42618e-27	2.51764e-24	NoMatchGene
CATGGGAGATAGGAAAGGACT	59	14	12.07	2.88	-2.06728	6.84468e-08	9.86808e-06	NoMatchGene
CATGCCAAAGAAATGTAACTT	59	14	12.07	2.88	-2.06728	6.84468e-08	9.86406e-06	NoMatchGene
CATGAATCTGTCTCCTGCATT	42	10	8.59	2.05	-2.06703	5.94548e-06	0.000599286	NoMatchGene
CATGTTAATAAAAATTGTTTT	168	40	34.37	8.22	-2.06394	5.98092e-20	2.87504e-17	NoMatchGene
CATGGGTTATCAAAAAAAGAC	109	26	22.3	5.34	-2.06213	2.02832e-13	6.44177e-11	NoMatchGene
CATGAACAGGTAGAAATTGTT	46	11	9.41	2.26	-2.05787	2.18962e-06	0.000240958	NoMatchGene
CATGGTTTTTCTTTTTTTGTC	46	11	9.41	2.26	-2.05787	2.18962e-06	0.000240883	NoMatchGene
CATGTTTGTAACTAAATAATT	92	22	18.82	4.52	-2.05787	1.62956e-11	3.67454e-09	NoMatchGene
CATGTTTGGGTGAGCTTTCTG	46	11	9.41	2.26	-2.05787	2.18962e-06	0.000240809	NoMatchGene
CATGACTCTGGGCAAGAGTTC	104	25	21.28	5.14	-2.04966	8.70572e-13	2.45423e-10	NoMatchGene
CATGAATGACATTGCATCAAA	58	14	11.87	2.88	-2.04318	1.11287e-07	1.55748e-05	NoMatchGene
CATGGAAGTAGAATTACAATT	58	14	11.87	2.88	-2.04318	1.11287e-07	1.55686e-05	NoMatchGene
CATGTACTCTTAACAGAGATT	62	15	12.69	3.08	-2.04269	4.14104e-08	6.18964e-06	NoMatchGene
CATGGCTATAGCCTCTTTGTT	2460	596	503.34	122.45	-2.03934	1.1721e-265	1.09128e-262	NoMatchGene
CATGAAATAAAATTGTTTTTT	99	24	20.26	4.93	-2.03897	3.73606e-12	9.38117e-10	NoMatchGene
CATGCTGTACTGTTGCTGCTT	66	16	13.5	3.29	-2.0368	1.54371e-08	2.45685e-06	NoMatchGene
CATGGAGCATCAAAAAAAAAA	11105	2696	2272.17	553.89	-2.0364	0	0	NoMatchGene
CATGCAACAACTTCTACCCTC	41	10	8.39	2.05	-2.03305	9.6886e-06	0.000931467	NoMatchGene
CATGGCTGTTGCTGTTCAAAG	41	10	8.39	2.05	-2.03305	9.6886e-06	0.000931214	NoMatchGene
CATGATCTCCTACATCATTTT	41	10	8.39	2.05	-2.03305	9.6886e-06	0.000930961	NoMatchGene
CATGCAACCTTCTAAATATTT	86	21	17.6	4.31	-2.02982	1.13513e-10	2.3134e-08	NoMatchGene
CATGTCCTGCTACAACATCTG	86	21	17.6	4.31	-2.02982	1.13513e-10	2.31207e-08	NoMatchGene
CATGTTTTCTATTGTAATCTT	45	11	9.21	2.26	-2.02688	3.56228e-06	0.000377117	NoMatchGene
CATGGGCAAAGGATGCTGCCT	7095	1736	1451.69	356.66	-2.02511	0	0	NoMatchGene
CATGTGAGTTTCATCACAATT	151	37	30.9	7.6	-2.02354	1.19881e-17	5.34851e-15	NoMatchGene
CATGTATCCCTGCTCATCACT	94	23	19.23	4.73	-2.02345	1.60302e-11	3.61699e-09	NoMatchGene
CATGTTCCTTCCATTTGTGTT	208	51	42.56	10.48	-2.02186	9.64676e-24	5.13232e-21	NoMatchGene
CATGAAAACTTCCATACACTT	261	64	53.4	13.15	-2.02178	2.11564e-29	1.25168e-26	NoMatchGene
CATGTTGTCGACTTGTTACTT	49	12	10.03	2.47	-2.02174	1.31427e-06	0.000151956	NoMatchGene
CATGTAGATGTTATATGTACG	49	12	10.03	2.47	-2.02174	1.31427e-06	0.000151906	NoMatchGene
CATGTCTTCCTTCTTCAGACT	301	74	61.59	15.2	-2.01862	1.37039e-33	8.49109e-31	NoMatchGene
CATGTAATGCCTGGAGAAATT	122	30	24.96	6.16	-2.01862	1.73623e-14	6.43891e-12	NoMatchGene
CATGGATTTTCACTGTGCATT	57	14	11.66	2.88	-2.01743	1.80394e-07	2.4258e-05	NoMatchGene
CATGGGGAGCGGGGCCCGGCC	57	14	11.66	2.88	-2.01743	1.80394e-07	2.42488e-05	NoMatchGene
CATGAAACTGAGGGAGCTGCA	57	14	11.66	2.88	-2.01743	1.80394e-07	2.42396e-05	NoMatchGene
CATGAAATACAGTACAATAAA	142	35	29.05	7.19	-2.01447	1.3441e-16	5.66793e-14	NoMatchGene
CATGTTTTTAACAACAGTATT	77	19	15.75	3.9	-2.01381	1.30327e-09	2.35612e-07	NoMatchGene
CATGTAAATAAAATGTATCTT	77	19	15.75	3.9	-2.01381	1.30327e-09	2.35491e-07	NoMatchGene
CATGATCTGACCCCCCCATAA	73	18	14.94	3.7	-2.01358	3.48288e-09	5.95569e-07	NoMatchGene
[truncated: 457 more rows]
