# Supplementary material for: Identification of Genes Related to White and Black Plumage Formation by RNA-Seq from White and Black Feather Bulbs in Ducks
Source: PLoS One. 2012 May 15;7(5):e36592. doi: 10.1371/journal.pone.0036592 (PMC3352928; doi:10.1371/journal.pone.0036592)
Supplement: Table S3 — Differentially expressed genes between white and black plumage feather bulb libraries. (XLS) [file pone.0036592.s003.xls]

## Sheet: Sheet1
Supplementary Table S3: different expression genes between two kinds hair bulb
Gene	RawIntensity-B-1	RawIntensity-W-1	TPM-B-1	TPM-W-1	log2 Ratio(W-1/B-1)	P-Value	FDR
gi|109969225|gb|DR763895.1|DR763895	6	31	1.23	6.37	2.37264	3.94294e-05	0.000412537
gi|109971394|gb|DR765069.1|DR765069	124	554	25.37	113.82	2.16556	7.10542e-14	2.62153e-12
gi|109972902|gb|DR765904.1|DR765904	16	71	3.27	14.59	2.15762	4.25342e-08	6.62588e-07
gi|109973653|gb|DR766277.1|DR766277	836	2311	171.05	474.79	1.47287	5.77538e-13	1.84025e-11
gi|109970765|gb|DR764731.1|DR764731	42	106	8.59	21.78	1.34227	8.73808e-08	1.30328e-06
gi|109971892|gb|DR765345.1|DR765345	79	188	16.16	38.62	1.25692	1.13249e-11	2.33494e-10
gi|109971465|gb|DR765108.1|DR765108	31	71	6.34	14.59	1.20243	6.04604e-05	0.000623276
gi|109969514|gb|DR764053.1|DR764053	2462	5641	503.74	1158.94	1.20205	0	0
gi|109973234|gb|DR766088.1|DR766088	36	82	7.37	16.85	1.19301	1.77538e-05	0.000197547
gi|109969694|gb|DR764147.1|DR764147	111	234	22.71	48.08	1.08211	1.78775e-11	3.5806e-10
gi|109973680|gb|DR766292.1|DR766292	53	106	10.84	21.78	1.00664	2.10524e-05	0.000227042
DUCK-TYRP1	3250	0	664.98	0.01	-16.021	0	0
DUCK-TYR	184	0	37.65	0.01	-11.8784	5.95978e-56	3.4815e-54
gi|109969537|gb|DR764066.1|DR764066	22	1	4.5	0.21	-4.42146	3.11742e-06	3.83388e-05
gi|109970993|gb|DR764852.1|DR764852	29	4	5.93	0.82	-2.85434	6.506e-06	7.73001e-05
gi|109969555|gb|DR764076.1|DR764076	1301	226	266.19	46.43	-2.51933	8.22104e-183	5.76295e-181
gi|109970307|gb|DR764479.1|DR764479	40	8	8.18	1.64	-2.31841	2.10402e-06	2.63378e-05
gi|109970499|gb|DR764580.1|DR764580	238	56	48.7	11.51	-2.08103	6.43918e-28	3.22419e-26
gi|109972843|gb|DR765871.1|DR765871	94	24	19.23	4.93	-1.9637	4.01976e-11	7.04463e-10
gi|109971421|gb|DR765085.1|DR765085	814	214	166.55	43.97	-1.92136	1.47219e-82	9.38188e-81
gi|109973480|gb|DR766206.1|DR766206	83	22	16.98	4.52	-1.90944	1.15615e-09	1.8848e-08
gi|109973169|gb|DR766053.1|DR766053	54	15	11.05	3.08	-1.84304	1.79617e-06	2.37569e-05
gi|109973330|gb|DR766140.1|DR766140	189	55	38.67	11.3	-1.77489	1.83312e-18	7.55892e-17
gi|109971052|gb|DR764886.1|DR764886	61	19	12.48	3.9	-1.67807	1.93955e-06	2.51782e-05
gi|109970770|gb|DR764734.1|DR764734	53	18	10.84	3.7	-1.55077	2.77036e-05	0.000294246
gi|109973066|gb|DR765996.1|DR765996	141	53	28.85	10.89	-1.40557	1.6977e-10	2.90266e-09
gi|109971600|gb|DR765183.1|DR765183	202	77	41.33	15.82	-1.38544	3.78958e-14	1.47583e-12
gi|109971387|gb|DR765065.1|DR765065	204	87	41.74	17.87	-1.22389	4.92892e-12	1.15172e-10
gi|109969043|gb|DR763800.1|DR763800	136	64	27.83	13.15	-1.08158	3.31732e-07	4.84467e-06
gi|109969042|gb|DR763799.1|DR763799	527	253	107.83	51.98	-1.05273	6.72304e-23	3.1419e-21
gi|109972942|gb|DR765926.1|DR765926	5061	2486	1035.52	510.75	-1.01967	1.20617e-194	9.39472e-193
ENSGALT00000015386	0	48	0.01	9.86	9.94544	2.66454e-15	2.82497e-13
ENSGALT00000008663	14	129	2.86	26.5	3.21191	1.44213e-07	4.58687e-06
ENSGALT00000005355	10	54	2.05	11.09	2.43556	1.65797e-06	4.53624e-05
ENSGALT00000012698	11	57	2.25	11.71	2.37974	9.11148e-07	2.56179e-05
ENSGALT00000000580	9	45	1.84	9.25	2.32975	3.37786e-06	8.59496e-05
ENSGALT00000034531	42	182	8.59	37.39	2.12192	8.85958e-14	7.64176e-12
ENSGALT00000037665	10	42	2.05	8.63	2.07374	6.82792e-06	0.000164679
ENSGALT00000006789	138	538	28.24	110.53	1.96863	1.03917e-13	8.81388e-12
ENSGALT00000037253	44	149	9	30.61	1.76601	6.9722e-14	6.45119e-12
ENSGALT00000004943	41	128	8.39	26.3	1.64832	7.16516e-12	3.57485e-10
ENSGALT00000014657	23	67	4.71	13.77	1.54773	2.29532e-06	6.11565e-05
ENSGALT00000041030	316	917	64.66	188.4	1.54285	1.9984e-13	1.5646e-11
ENSGALT00000018836	28	81	5.73	16.64	1.53805	2.25036e-07	6.77638e-06
ENSGALT00000027483	1250	3462	255.76	711.27	1.47561	3.45234e-12	1.84936e-10
ENSGALT00000022704	50	138	10.23	28.35	1.47054	5.69592e-11	2.43584e-09
ENSGALT00000014159	22	59	4.5	12.12	1.42939	2.98252e-05	0.000635065
ENSGALT00000006863	30	79	6.14	16.23	1.40235	1.81703e-06	4.91853e-05
ENSGALT00000039921	89	230	18.21	47.25	1.37558	0	0
ENSGALT00000038423	24	61	4.91	12.53	1.35159	4.69064e-05	0.000962527
ENSGALT00000008440	39	99	7.98	20.34	1.34986	2.05144e-07	6.28902e-06
ENSGALT00000000646	69	175	14.12	35.95	1.34825	4.60542e-12	2.39153e-10
ENSGALT00000005617	44	110	9	22.6	1.32833	6.3281e-08	2.09115e-06
ENSGALT00000027069	32	80	6.55	16.44	1.32764	4.10104e-06	0.000101806
ENSGALT00000037140	481	1191	98.42	244.69	1.31393	7.90478e-14	7.05744e-12
ENSGALT00000029283	214	516	43.79	106.01	1.27553	0	0
ENSGALT00000030778	49	116	10.03	23.83	1.24846	1.16646e-07	3.73339e-06
ENSGALT00000019972	417	985	85.32	202.37	1.24604	0	0
ENSGALT00000022719	66	153	13.5	31.43	1.21918	2.30934e-09	8.83626e-08
ENSGALT00000020869	41	95	8.39	19.52	1.21821	2.63138e-06	6.86723e-05
ENSGALT00000008801	45	101	9.21	20.75	1.17184	2.60572e-06	6.83531e-05
ENSGALT00000008016	62	139	12.69	28.56	1.1703	3.5175e-08	1.17767e-06
ENSGALT00000006816	96	215	19.64	44.17	1.16927	6.83608e-12	3.44444e-10
ENSGALT00000018986	169	371	34.58	76.22	1.14023	0	0
ENSGALT00000023478	38	83	7.78	17.05	1.13193	3.43898e-05	0.000723181
ENSGALT00000000314	120	260	24.55	53.42	1.12166	1.0747e-13	8.82117e-12
ENSGALT00000016654	70	149	14.32	30.61	1.09597	6.15314e-08	2.04662e-06
ENSGALT00000019309	66	136	13.5	27.94	1.04937	6.01228e-07	1.72862e-05
ENSGALT00000009864	98	200	20.05	41.09	1.03519	2.07236e-09	7.98958e-08
ENSGALT00000008872	57	115	11.66	23.63	1.01905	7.55914e-06	0.000179759
ENSGALT00000039136	79	158	16.16	32.46	1.00624	1.99993e-07	6.16826e-06
ENSGALT00000039773	25	0	5.12	0.01	-9	3.14344e-08	1.06646e-06
ENSGALT00000023586	20	0	4.09	0.01	-8.67596	9.95638e-07	2.76874e-05
ENSGALT00000017891	56	1	11.46	0.21	-5.77007	4.59114e-16	5.19207e-14
ENSGALT00000005659	265	7	54.22	1.44	-5.23468	4.77584e-69	8.38078e-67
ENSGALT00000013336	19	1	3.89	0.21	-4.21131	2.18126e-05	0.000474377
ENSGALT00000005067	194	16	39.69	3.29	-3.59262	3.93204e-40	6.25317e-38
ENSGALT00000005241	67	6	13.71	1.23	-3.4785	2.43652e-14	2.47989e-12
ENSGALT00000009146	53	5	10.84	1.03	-3.39565	2.10906e-11	9.66938e-10
ENSGALT00000022571	160	16	32.74	3.29	-3.31489	3.43834e-31	4.99935e-29
ENSGALT00000011011	104	11	21.28	2.26	-3.2351	2.5581e-20	3.25454e-18
ENSGALT00000018060	28	3	5.73	0.62	-3.2082	2.69706e-06	7.00272e-05
ENSGALT00000000179	166	18	33.96	3.7	-3.19824	2.65384e-31	3.97217e-29
ENSGALT00000013428	64	7	13.09	1.44	-3.18432	7.84744e-13	5.11995e-11
ENSGALT00000019110	25	3	5.12	0.62	-3.0458	1.59794e-05	0.000355106
ENSGALT00000010110	33	4	6.75	0.82	-3.04119	6.42472e-07	1.83682e-05
ENSGALT00000027267	31	4	6.34	0.82	-2.95079	2.05736e-06	5.53963e-05
ENSGALT00000011020	44	6	9	1.23	-2.87127	1.98602e-08	6.92251e-07
ENSGALT00000013396	33	5	6.75	1.03	-2.71224	2.58036e-06	6.80386e-05
ENSGALT00000014135	398	62	81.43	12.74	-2.6762	4.83656e-61	8.20442e-59
ENSGALT00000025884	70	11	14.32	2.26	-2.66364	7.71098e-12	3.77319e-10
ENSGALT00000011181	44	7	9	1.44	-2.64386	7.54394e-08	2.46097e-06
ENSGALT00000014405	32	6	6.55	1.23	-2.41284	1.51251e-05	0.000342096
ENSGALT00000031818	68	13	13.91	2.67	-2.38121	2.53248e-10	1.05638e-08
ENSGALT00000031766	122	24	24.96	4.93	-2.33996	3.89572e-17	4.61054e-15
ENSGALT00000008413	45	9	9.21	1.85	-2.31568	4.68226e-07	1.37734e-05
ENSGALT00000000717	34	7	6.96	1.44	-2.27302	1.60034e-05	0.000354094
ENSGALT00000013137	210	44	42.97	9.04	-2.24894	3.46258e-27	4.63712e-25
ENSGALT00000022528	69	15	14.12	3.08	-2.19674	1.31377e-09	5.10363e-08
ENSGALT00000001315	40	9	8.18	1.85	-2.14458	6.0008e-06	0.000146818
ENSGALT00000029406	100	23	20.46	4.73	-2.11289	8.77796e-13	5.65456e-11
ENSGALT00000013873	108	25	22.1	5.14	-2.10421	1.25263e-13	1.01185e-11
ENSGALT00000008250	51	13	10.43	2.67	-1.96583	1.26763e-06	3.50596e-05
ENSGALT00000007087	109	28	22.3	5.75	-1.95541	1.29272e-12	7.83173e-11
ENSGALT00000025937	58	15	11.87	3.08	-1.94632	2.79792e-07	8.32668e-06
ENSGALT00000019449	42	11	8.59	2.26	-1.92634	1.49815e-05	0.000340361
ENSGALT00000009092	60	16	12.28	3.29	-1.90015	2.6547e-07	7.94692e-06
ENSGALT00000036736	45	12	9.21	2.47	-1.89869	8.82416e-06	0.000207899
ENSGALT00000027488	44	12	9	2.47	-1.86541	1.40645e-05	0.000325337
ENSGALT00000016555	126	35	25.78	7.19	-1.84219	2.2382e-13	1.72579e-11
ENSGALT00000010256	170	48	34.78	9.86	-1.8186	2.84828e-17	3.45117e-15
ENSGALT00000005281	288	82	58.93	16.85	-1.80625	5.6282e-28	7.74106e-26
ENSGALT00000002817	66	19	13.5	3.9	-1.79141	2.14474e-07	6.49677e-06
ENSGALT00000020299	48	14	9.82	2.88	-1.76965	1.19675e-05	0.000278095
ENSGALT00000007670	174	51	35.6	10.48	-1.76424	5.4804e-17	6.33858e-15
ENSGALT00000006588	385	113	78.77	23.22	-1.76228	1.09958e-35	1.69568e-33
ENSGALT00000001221	44	13	9	2.67	-1.75309	3.2204e-05	0.000682859
ENSGALT00000004364	57	17	11.66	3.49	-1.74027	2.37724e-06	6.30092e-05
ENSGALT00000009951	70	21	14.32	4.31	-1.73227	1.79407e-07	5.60123e-06
ENSGALT00000008282	161	50	32.94	10.27	-1.6814	6.95664e-15	7.22497e-13
ENSGALT00000039612	4999	1576	1022.83	323.79	-1.65944	0	0
ENSGALT00000002374	63	21	12.89	4.31	-1.58049	3.58468e-06	9.07584e-05
ENSGALT00000003748	197	69	40.31	14.18	-1.50728	1.69186e-15	1.83189e-13
ENSGALT00000003016	637	237	130.34	48.69	-1.42058	8.05322e-43	1.32203e-40
ENSGALT00000016862	193	72	39.49	14.79	-1.41687	5.38614e-14	5.07594e-12
ENSGALT00000006017	68	27	13.91	5.55	-1.32556	2.34694e-05	0.000506084
ENSGALT00000005586	177	71	36.22	14.59	-1.31181	1.10643e-11	5.26226e-10
ENSGALT00000019364	186	76	38.06	15.61	-1.28581	7.20506e-12	3.55986e-10
ENSGALT00000017154	131	55	26.8	11.3	-1.24591	2.03708e-08	7.05218e-07
ENSGALT00000023284	201	86	41.13	17.67	-1.21889	8.1627e-12	3.91887e-10
ENSGALT00000025294	76	33	15.55	6.78	-1.19756	3.61754e-05	0.000751415
ENSGALT00000004318	87	38	17.8	7.81	-1.18848	1.09404e-05	0.000255392
ENSGALT00000014113	3392	1626	694.03	334.06	-1.05489	1.62791e-138	2.95872e-136
